# Supplementary material for: Bis[3-dimethyl­amino-1-(2-pyrid­yl)prop-2-en-1-one-κ2 N 2′,O]tris­(nitrato-κ2 O,O′)praseodymium(III)
Source: Acta Crystallogr Sect E Struct Rep Online. 2010 May 26;66(Pt 6):m709. doi: 10.1107/S1600536810018817 (PMC2979422; doi:10.1107/S1600536810018817)
Supplement: Supplementary file 1 [file e-66-0m709-sup1.cif]

##############################################################################
###                                                                        ###
###        Electronic paper (Acta Crystallographica Section E)             ###
###                                                                        ###
##############################################################################
#                                                                            #
# This CIF contains the data in a paper accepted for publication in Acta     #
# Crystallographica Section E. It conforms to the requirements of Notes      #
# for Authors for Section E, and has been peer reviewed under the auspices   #
# of the IUCr Commission on Journals.                                        #
#                                                                            #
# Full details of the Crystallographic Information File format               #
# are given in the paper "The Crystallographic Information File (CIF):       #
# a New Standard Archive File for Crystallography" by S. R. Hall, F. H.      #
# Allen and I. D. Brown [Acta Cryst. (1991), A47, 655-685].                  #
#                                                                            #
# The current version of the core CIF dictionary is obtainable from          #
# ftp://ftp.iucr.org/pub/cif_core.dic. The current version number is 2.4.    #
#                                                                            #
# Software is freely available for graphical display of the structure(s) in  #
# this CIF.  For information consult the CIF home page http://www.iucr.org/  #
# cif/home.html                                                              #
#                                                                            #
# This file may be used for bona fide research purposes within the           #
# scientific community so long as proper attribution is given to the journal # 
# article from which it was obtained.                                        #
#                                                                            #
##############################################################################
                                             
data_I
_audit_creation_method     SHELXL-97
_chemical_name_systematic
;
Bis[3-dimethylamino-1-(2-pyridyl)prop-2-en-1-one-
\k^2^<i>N</i>^2'^,<i>O</i>]tris(nitrato-\k^2^<i>O</i>,<i>O</i>')
praseodymium(III)
;
_chemical_name_common     ?
_chemical_formula_moiety     'C20 H24 N7 O11 Pr'
_chemical_formula_sum     'C20 H24 N7 O11 Pr'
_chemical_formula_iupac     '[Pr (C10 H12 N2 O1)2 (N O3)3]'
_chemical_formula_weight     679.37
_chemical_melting_point     ?
_symmetry_cell_setting     triclinic
_symmetry_space_group_name_H-M     'P -1'
_symmetry_space_group_name_Hall     '-P 1'
loop_
    _symmetry_equiv_pos_as_xyz
    'x, y, z'
    '-x, -y, -z'
_cell_length_a     10.2949(10)
_cell_length_b     11.2439(11)
_cell_length_c     11.7588(12)
_cell_angle_alpha     92.378(2)
_cell_angle_beta     108.101(2)
_cell_angle_gamma     96.274(2)
_cell_volume     1281.9(2)
_cell_formula_units_Z     2
_cell_measurement_reflns_used     4431
_cell_measurement_theta_min     1.8
_cell_measurement_theta_max     25.0
_cell_measurement_temperature     291(2)
_exptl_crystal_description     block
_exptl_crystal_colour     green
_exptl_crystal_size_max     0.43
_exptl_crystal_size_mid     0.26
_exptl_crystal_size_min     0.18
_exptl_crystal_density_diffrn     1.760
_exptl_crystal_density_meas     ?
_exptl_crystal_density_method     'not measured'
_exptl_crystal_F_000     680.0
_exptl_absorpt_coefficient_mu     1.972
_exptl_absorpt_correction_type     multi-scan
_exptl_absorpt_process_details     '(SADABS; Bruker, 2000)'
_exptl_absorpt_correction_T_min     0.430
_exptl_absorpt_correction_T_max     0.700
_exptl_special_details
;
The structure was solved by direct methods (Bruker, 2000) and successive
difference Fourier syntheses.
;
_diffrn_ambient_temperature     291(2)
_diffrn_radiation_type     MoK\a
_diffrn_radiation_wavelength     0.71073
_diffrn_radiation_source     'fine-focus sealed tube'
_diffrn_radiation_monochromator     graphite
_diffrn_measurement_device_type
                                 'Bruker SMART CCD area-detector diffractometer'
_diffrn_measurement_method     '\f and \w scan'
_diffrn_detector_area_resol_mean     ?
_diffrn_reflns_number     6421
_diffrn_reflns_av_R_equivalents     0.0682
_diffrn_reflns_av_sigmaI/netI     0.0638
_diffrn_reflns_theta_min     1.83
_diffrn_reflns_theta_max     25.00
_diffrn_reflns_theta_full     25.00
_diffrn_measured_fraction_theta_max     0.982
_diffrn_measured_fraction_theta_full     0.982
_diffrn_reflns_limit_h_min     -11
_diffrn_reflns_limit_h_max     12
_diffrn_reflns_limit_k_min     -13
_diffrn_reflns_limit_k_max     7
_diffrn_reflns_limit_l_min     -13
_diffrn_reflns_limit_l_max     13
_diffrn_standards_number     ?
_diffrn_standards_interval_count     ?
_diffrn_standards_interval_time     ?
_diffrn_standards_decay_%     ?
_refine_special_details
;
Refinement of <i>F</i>^2^ against ALL reflections. The weighted <i>R</i>-factor
wR and goodness of fit <i>S</i> are based on <i>F</i>^2^, conventional
<i>R</i>-factors <i>R</i> are based on <i>F</i>, with <i>F</i> set to zero for
negative <i>F</i>^2^. The threshold expression of <i>F</i>^2^ >
\s(<i>F</i>^2^) is used only for calculating <i>R</i>-factors(gt) etc. and is
not relevant to the choice of reflections for refinement. <i>R</i>-factors
based on <i>F</i>^2^ are statistically about twice as large as those based on
<i>F</i>, and <i>R</i>- factors based on ALL data will be even larger.
;
_reflns_number_total     4431
_reflns_number_gt     4090
_reflns_threshold_expression     I>2sigma(I)
_refine_ls_structure_factor_coef     Fsqd
_refine_ls_matrix_type     full
_refine_ls_R_factor_all     0.0469
_refine_ls_R_factor_gt     0.0436
_refine_ls_wR_factor_gt     0.1075
_refine_ls_wR_factor_ref     0.1095
_refine_ls_goodness_of_fit_ref     1.054
_refine_ls_restrained_S_all     1.054
_refine_ls_number_reflns     4431
_refine_ls_number_parameters     356
_refine_ls_number_restraints     0
_refine_ls_hydrogen_treatment     constr
_refine_ls_weighting_scheme     calc
_refine_ls_weighting_details
                 'calc w=1/[\s^2^(Fo^2^)+(0.0641P)^2^] where P=(Fo^2^+2Fc^2^)/3'
_atom_sites_solution_hydrogens     geom
_atom_sites_solution_primary     direct
_atom_sites_solution_secondary     difmap
_refine_ls_shift/su_max     0.000
_refine_ls_shift/su_mean     0.000
_refine_diff_density_max     1.511
_refine_diff_density_min     -1.257
_refine_ls_extinction_method     none
_refine_ls_extinction_coef     ?
loop_
    _atom_type_symbol
    _atom_type_description
    _atom_type_scat_dispersion_real
    _atom_type_scat_dispersion_imag
    _atom_type_scat_source
    'C' 'C' 0.0033 0.0016
                         'International Tables Vol C Tables 4.2.6.8 and 6.1.1.4'
    'H' 'H' 0.0000 0.0000
                         'International Tables Vol C Tables 4.2.6.8 and 6.1.1.4'
    'N' 'N' 0.0061 0.0033
                         'International Tables Vol C Tables 4.2.6.8 and 6.1.1.4'
    'O' 'O' 0.0106 0.0060
                         'International Tables Vol C Tables 4.2.6.8 and 6.1.1.4'
    'Pr' 'Pr' -0.2180 2.8214
                         'International Tables Vol C Tables 4.2.6.8 and 6.1.1.4'
_computing_data_collection     'SMART (Bruker, 2000)'
_computing_cell_refinement     'SAINT (Bruker, 2000)'
_computing_data_reduction     'SAINT (Bruker, 2000)'
_computing_structure_solution     'SHELXTL (Sheldrick, 2008)'
_computing_structure_refinement     'SHELXTL (Sheldrick, 2008)'
_computing_molecular_graphics     'SHELXTL (Sheldrick, 2008)'
_computing_publication_material     'SHELXTL (Sheldrick, 2008)'
loop_
    _atom_site_type_symbol
    _atom_site_label
    _atom_site_fract_x
    _atom_site_fract_y
    _atom_site_fract_z
    _atom_site_U_iso_or_equiv
    _atom_site_adp_type
    _atom_site_calc_flag
    _atom_site_refinement_flags
    _atom_site_occupancy
    _atom_site_disorder_assembly
    _atom_site_disorder_group
    Pr Pr1 0.32845(3) 0.30102(2) 0.18779(2) 0.03231(12) Uani d . 1 . .
    N N1 0.2599(4) 0.4770(4) 0.0429(4) 0.0371(10) Uani d . 1 . .
    N N2 0.0283(5) 0.6828(4) 0.4065(4) 0.0482(12) Uani d . 1 . .
    N N3 0.5449(4) 0.1771(4) 0.2475(4) 0.0362(9) Uani d . 1 . .
    N N4 0.5519(5) 0.2006(4) -0.2602(4) 0.0456(11) Uani d . 1 . .
    N N5 0.1476(5) 0.1201(4) -0.0079(4) 0.0446(11) Uani d . 1 . .
    N N6 0.1779(5) 0.1518(4) 0.3284(4) 0.0440(11) Uani d . 1 . .
    N N7 0.5768(5) 0.4527(4) 0.3565(4) 0.0487(12) Uani d . 1 . .
    O O1 0.2248(4) 0.4635(3) 0.2516(3) 0.0451(9) Uani d . 1 . .
    O O2 0.4446(4) 0.2699(3) 0.0413(3) 0.0408(8) Uani d . 1 . .
    O O3 0.2390(4) 0.0870(3) 0.0782(3) 0.0500(10) Uani d . 1 . .
    O O4 0.1341(4) 0.2306(3) -0.0047(3) 0.0474(9) Uani d . 1 . .
    O O5 0.0773(5) 0.0514(4) -0.0920(4) 0.0696(13) Uani d . 1 . .
    O O6 0.3062(4) 0.1567(4) 0.3466(3) 0.0474(9) Uani d . 1 . .
    O O7 0.1137(4) 0.2126(4) 0.2498(4) 0.0540(10) Uani d . 1 . .
    O O8 0.1219(5) 0.0882(4) 0.3868(4) 0.0684(12) Uani d . 1 . .
    O O9 0.5041(5) 0.3804(4) 0.3969(4) 0.0564(11) Uani d . 1 . .
    O O10 0.5304(4) 0.4693(4) 0.2469(3) 0.0503(10) Uani d . 1 . .
    O O11 0.6884(5) 0.5035(5) 0.4183(4) 0.0726(14) Uani d . 1 . .
    C C1 0.1837(5) 0.5549(4) 0.0720(4) 0.0328(10) Uani d . 1 . .
    C C2 0.1243(5) 0.6362(4) -0.0067(5) 0.0385(12) Uani d . 1 . .
    H H2 0.0733 0.6910 0.0155 0.046 Uiso calc R 1 . .
    C C3 0.1411(5) 0.6355(5) -0.1180(5) 0.0434(13) Uani d . 1 . .
    H H3 0.0988 0.6877 -0.1731 0.052 Uiso calc R 1 . .
    C C4 0.2202(6) 0.5578(5) -0.1471(5) 0.0449(13) Uani d . 1 . .
    H H4 0.2343 0.5567 -0.2215 0.054 Uiso calc R 1 . .
    C C5 0.2788(6) 0.4812(5) -0.0642(5) 0.0449(13) Uani d . 1 . .
    H H5 0.3347 0.4293 -0.0835 0.054 Uiso calc R 1 . .
    C C6 0.1716(5) 0.5458(4) 0.1938(4) 0.0343(11) Uani d . 1 . .
    C C7 0.1004(5) 0.6261(4) 0.2385(5) 0.0406(12) Uani d . 1 . .
    H H7 0.0574 0.6835 0.1907 0.049 Uiso calc R 1 . .
    C C8 0.0947(5) 0.6194(4) 0.3525(5) 0.0406(12) Uani d . 1 . .
    H H8A 0.1438 0.5631 0.3972 0.049 Uiso calc R 1 . .
    C C9 0.0284(7) 0.6650(6) 0.5285(5) 0.0598(17) Uani d . 1 . .
    H H9A 0.0890 0.6072 0.5616 0.090 Uiso calc R 1 . .
    H H9B -0.0632 0.6362 0.5275 0.090 Uiso calc R 1 . .
    H H9C 0.0596 0.7398 0.5769 0.090 Uiso calc R 1 . .
    C C10 -0.0560(8) 0.7710(6) 0.3457(7) 0.075(2) Uani d . 1 . .
    H H10A -0.0149 0.8085 0.2910 0.113 Uiso calc R 1 . .
    H H10B -0.0620 0.8308 0.4039 0.113 Uiso calc R 1 . .
    H H10C -0.1467 0.7321 0.3020 0.113 Uiso calc R 1 . .
    C C11 0.5974(5) 0.1498(4) 0.1607(4) 0.0334(10) Uani d . 1 . .
    C C12 0.7071(6) 0.0838(5) 0.1811(5) 0.0455(13) Uani d . 1 . .
    H H12 0.7430 0.0658 0.1200 0.055 Uiso calc R 1 . .
    C C13 0.7617(6) 0.0454(5) 0.2929(6) 0.0544(15) Uani d . 1 . .
    H H13 0.8365 0.0021 0.3087 0.065 Uiso calc R 1 . .
    C C14 0.7062(6) 0.0707(5) 0.3812(5) 0.0499(14) Uani d . 1 . .
    H H14 0.7402 0.0433 0.4570 0.060 Uiso calc R 1 . .
    C C15 0.5993(6) 0.1377(5) 0.3545(5) 0.0454(13) Uani d . 1 . .
    H H15 0.5625 0.1567 0.4149 0.055 Uiso calc R 1 . .
    C C16 0.5313(5) 0.1991(4) 0.0426(4) 0.0328(10) Uani d . 1 . .
    C C17 0.5716(5) 0.1677(4) -0.0558(4) 0.0373(11) Uani d . 1 . .
    H H17 0.6334 0.1119 -0.0495 0.045 Uiso calc R 1 . .
    C C18 0.5208(6) 0.2187(5) -0.1622(4) 0.0416(12) Uani d . 1 . .
    H H18 0.4572 0.2720 -0.1646 0.050 Uiso calc R 1 . .
    C C19 0.6499(7) 0.1203(5) -0.2694(5) 0.0561(16) Uani d . 1 . .
    H H19A 0.7339 0.1403 -0.2038 0.084 Uiso calc R 1 . .
    H H19B 0.6686 0.1285 -0.3439 0.084 Uiso calc R 1 . .
    H H19C 0.6120 0.0390 -0.2666 0.084 Uiso calc R 1 . .
    C C20 0.4878(9) 0.2591(6) -0.3674(5) 0.0680(19) Uani d . 1 . .
    H H20A 0.4264 0.3109 -0.3512 0.102 Uiso calc R 1 . .
    H H20B 0.4369 0.1995 -0.4310 0.102 Uiso calc R 1 . .
    H H20C 0.5577 0.3056 -0.3910 0.102 Uiso calc R 1 . .
loop_
    _atom_site_aniso_label
    _atom_site_aniso_U_11
    _atom_site_aniso_U_22
    _atom_site_aniso_U_33
    _atom_site_aniso_U_12
    _atom_site_aniso_U_13
    _atom_site_aniso_U_23
    Pr1 0.03546(18) 0.03365(18) 0.03253(18) 0.01780(12) 0.01260(12) 0.00638(11)
    N1 0.039(2) 0.036(2) 0.042(2) 0.0190(19) 0.0149(19) 0.0090(18)
    N2 0.057(3) 0.045(3) 0.053(3) 0.024(2) 0.027(2) 0.006(2)
    N3 0.032(2) 0.042(2) 0.038(2) 0.0157(19) 0.0112(18) 0.0101(18)
    N4 0.066(3) 0.040(2) 0.037(2) 0.013(2) 0.023(2) 0.0030(19)
    N5 0.048(3) 0.048(3) 0.044(3) 0.017(2) 0.019(2) 0.000(2)
    N6 0.049(3) 0.044(3) 0.048(3) 0.014(2) 0.025(2) 0.009(2)
    N7 0.047(3) 0.047(3) 0.050(3) 0.020(2) 0.008(2) 0.000(2)
    O1 0.061(2) 0.041(2) 0.043(2) 0.0296(19) 0.0210(18) 0.0087(16)
    O2 0.044(2) 0.045(2) 0.0410(19) 0.0234(17) 0.0176(16) 0.0097(16)
    O3 0.054(2) 0.045(2) 0.052(2) 0.0260(19) 0.0109(19) 0.0069(18)
    O4 0.049(2) 0.045(2) 0.048(2) 0.0237(18) 0.0093(18) 0.0040(17)
    O5 0.069(3) 0.069(3) 0.062(3) 0.014(2) 0.010(2) -0.021(2)
    O6 0.039(2) 0.062(2) 0.047(2) 0.0168(19) 0.0158(17) 0.0141(18)
    O7 0.048(2) 0.057(3) 0.065(3) 0.027(2) 0.021(2) 0.026(2)
    O8 0.059(3) 0.080(3) 0.080(3) 0.019(2) 0.035(2) 0.034(3)
    O9 0.073(3) 0.053(2) 0.041(2) 0.016(2) 0.014(2) 0.0051(19)
    O10 0.046(2) 0.061(3) 0.044(2) 0.0096(19) 0.0130(18) 0.0104(18)
    O11 0.049(3) 0.080(3) 0.069(3) 0.008(2) -0.009(2) -0.005(2)
    C1 0.023(2) 0.032(3) 0.044(3) 0.007(2) 0.011(2) 0.004(2)
    C2 0.030(3) 0.033(3) 0.053(3) 0.011(2) 0.011(2) 0.011(2)
    C3 0.035(3) 0.045(3) 0.048(3) 0.012(2) 0.007(2) 0.018(2)
    C4 0.042(3) 0.054(3) 0.040(3) 0.011(3) 0.013(2) 0.011(2)
    C5 0.052(3) 0.049(3) 0.042(3) 0.025(3) 0.020(3) 0.011(2)
    C6 0.028(2) 0.028(2) 0.048(3) 0.008(2) 0.012(2) 0.004(2)
    C7 0.043(3) 0.034(3) 0.051(3) 0.014(2) 0.019(2) 0.008(2)
    C8 0.039(3) 0.030(3) 0.055(3) 0.014(2) 0.015(2) -0.001(2)
    C9 0.078(5) 0.053(4) 0.059(4) 0.015(3) 0.036(3) 0.001(3)
    C10 0.094(6) 0.073(5) 0.082(5) 0.059(4) 0.044(4) 0.020(4)
    C11 0.034(3) 0.026(2) 0.041(3) 0.007(2) 0.014(2) 0.002(2)
    C12 0.049(3) 0.042(3) 0.051(3) 0.022(3) 0.019(3) 0.003(2)
    C13 0.050(4) 0.047(3) 0.065(4) 0.029(3) 0.009(3) 0.011(3)
    C14 0.047(3) 0.053(3) 0.049(3) 0.020(3) 0.008(3) 0.016(3)
    C15 0.047(3) 0.055(3) 0.037(3) 0.019(3) 0.013(2) 0.012(2)
    C16 0.030(2) 0.030(2) 0.039(3) 0.008(2) 0.011(2) 0.003(2)
    C17 0.042(3) 0.034(3) 0.040(3) 0.012(2) 0.017(2) 0.002(2)
    C18 0.046(3) 0.040(3) 0.041(3) 0.013(2) 0.016(2) -0.001(2)
    C19 0.080(5) 0.045(3) 0.059(4) 0.018(3) 0.042(3) 0.000(3)
    C20 0.102(6) 0.061(4) 0.048(3) 0.028(4) 0.027(4) 0.011(3)
_geom_special_details
;
All esds (except the esd in the dihedral angle between two l.s. planes) are
estimated using the full covariance matrix. The cell esds are taken into
account individually in the estimation of esds in distances, angles and
torsion angles; correlations between esds in cell parameters are only used
when they are defined by crystal symmetry. An approximate (isotropic)
treatment of cell esds is used for estimating esds involving l.s. planes.
;
loop_
    _geom_bond_atom_site_label_1
    _geom_bond_atom_site_label_2
    _geom_bond_site_symmetry_2
    _geom_bond_distance
    _geom_bond_publ_flag
    Pr1 O2 . 2.417(3) ?
    Pr1 O1 . 2.418(3) ?
    Pr1 O4 . 2.539(4) ?
    Pr1 O10 . 2.553(4) ?
    Pr1 O6 . 2.571(4) ?
    Pr1 O9 . 2.611(4) ?
    Pr1 O3 . 2.612(4) ?
    Pr1 O7 . 2.644(4) ?
    Pr1 N1 . 2.675(4) ?
    Pr1 N3 . 2.681(4) ?
    N1 C5 . 1.334(6) ?
    N1 C1 . 1.338(6) ?
    N2 C8 . 1.311(7) ?
    N2 C10 . 1.452(7) ?
    N2 C9 . 1.457(7) ?
    N3 C15 . 1.326(6) ?
    N3 C11 . 1.335(6) ?
    N4 C18 . 1.302(6) ?
    N4 C19 . 1.450(7) ?
    N4 C20 . 1.451(7) ?
    N5 O5 . 1.212(6) ?
    N5 O3 . 1.251(6) ?
    N5 O4 . 1.266(6) ?
    N6 O8 . 1.230(6) ?
    N6 O7 . 1.237(6) ?
    N6 O6 . 1.265(6) ?
    N7 O11 . 1.216(6) ?
    N7 O9 . 1.252(7) ?
    N7 O10 . 1.257(6) ?
    O1 C6 . 1.245(6) ?
    O2 C16 . 1.256(6) ?
    C1 C2 . 1.382(7) ?
    C1 C6 . 1.483(7) ?
    C2 C3 . 1.373(8) ?
    C2 H2 . 0.9300 ?
    C3 C4 . 1.359(8) ?
    C3 H3 . 0.9300 ?
    C4 C5 . 1.369(7) ?
    C4 H4 . 0.9300 ?
    C5 H5 . 0.9300 ?
    C6 C7 . 1.405(7) ?
    C7 C8 . 1.364(8) ?
    C7 H7 . 0.9300 ?
    C8 H8A . 0.9300 ?
    C9 H9A . 0.9600 ?
    C9 H9B . 0.9600 ?
    C9 H9C . 0.9600 ?
    C10 H10A . 0.9600 ?
    C10 H10B . 0.9600 ?
    C10 H10C . 0.9600 ?
    C11 C12 . 1.383(7) ?
    C11 C16 . 1.502(7) ?
    C12 C13 . 1.368(8) ?
    C12 H12 . 0.9300 ?
    C13 C14 . 1.366(9) ?
    C13 H13 . 0.9300 ?
    C14 C15 . 1.365(8) ?
    C14 H14 . 0.9300 ?
    C15 H15 . 0.9300 ?
    C16 C17 . 1.390(7) ?
    C17 C18 . 1.373(7) ?
    C17 H17 . 0.9300 ?
    C18 H18 . 0.9300 ?
    C19 H19A . 0.9600 ?
    C19 H19B . 0.9600 ?
    C19 H19C . 0.9600 ?
    C20 H20A . 0.9600 ?
    C20 H20B . 0.9600 ?
    C20 H20C . 0.9600 ?
loop_
    _geom_angle_atom_site_label_1
    _geom_angle_atom_site_label_2
    _geom_angle_atom_site_label_3
    _geom_angle_site_symmetry_1
    _geom_angle_site_symmetry_3
    _geom_angle
    _geom_angle_publ_flag
    O2 Pr1 O1 . . 135.88(12) ?
    O2 Pr1 O4 . . 75.94(13) ?
    O1 Pr1 O4 . . 97.39(12) ?
    O2 Pr1 O10 . . 76.34(13) ?
    O1 Pr1 O10 . . 78.79(13) ?
    O4 Pr1 O10 . . 134.49(13) ?
    O2 Pr1 O6 . . 125.68(12) ?
    O1 Pr1 O6 . . 98.15(12) ?
    O4 Pr1 O6 . . 107.37(13) ?
    O10 Pr1 O6 . . 118.09(12) ?
    O2 Pr1 O9 . . 111.18(14) ?
    O1 Pr1 O9 . . 76.56(13) ?
    O4 Pr1 O9 . . 172.74(13) ?
    O10 Pr1 O9 . . 48.89(13) ?
    O6 Pr1 O9 . . 70.01(13) ?
    O2 Pr1 O3 . . 71.18(13) ?
    O1 Pr1 O3 . . 135.67(13) ?
    O4 Pr1 O3 . . 49.11(12) ?
    O10 Pr1 O3 . . 144.44(13) ?
    O6 Pr1 O3 . . 72.40(12) ?
    O9 Pr1 O3 . . 133.51(12) ?
    O2 Pr1 O7 . . 141.79(13) ?
    O1 Pr1 O7 . . 70.37(13) ?
    O4 Pr1 O7 . . 72.83(13) ?
    O10 Pr1 O7 . . 141.87(13) ?
    O6 Pr1 O7 . . 48.25(12) ?
    O9 Pr1 O7 . . 101.08(14) ?
    O3 Pr1 O7 . . 71.85(13) ?
    O2 Pr1 N1 . . 76.73(12) ?
    O1 Pr1 N1 . . 61.08(12) ?
    O4 Pr1 N1 . . 67.04(13) ?
    O10 Pr1 N1 . . 71.93(13) ?
    O6 Pr1 N1 . . 156.09(13) ?
    O9 Pr1 N1 . . 112.44(13) ?
    O3 Pr1 N1 . . 113.07(12) ?
    O7 Pr1 N1 . . 109.74(12) ?
    O2 Pr1 N3 . . 61.89(12) ?
    O1 Pr1 N3 . . 144.83(13) ?
    O4 Pr1 N3 . . 117.69(12) ?
    O10 Pr1 N3 . . 78.28(13) ?
    O6 Pr1 N3 . . 70.21(12) ?
    O9 Pr1 N3 . . 68.27(13) ?
    O3 Pr1 N3 . . 73.99(12) ?
    O7 Pr1 N3 . . 115.72(12) ?
    N1 Pr1 N3 . . 133.52(13) ?
    C5 N1 C1 . . 118.1(4) ?
    C5 N1 Pr1 . . 124.0(3) ?
    C1 N1 Pr1 . . 117.2(3) ?
    C8 N2 C10 . . 121.8(5) ?
    C8 N2 C9 . . 122.3(5) ?
    C10 N2 C9 . . 115.9(5) ?
    C15 N3 C11 . . 118.2(4) ?
    C15 N3 Pr1 . . 124.9(3) ?
    C11 N3 Pr1 . . 116.8(3) ?
    C18 N4 C19 . . 122.5(5) ?
    C18 N4 C20 . . 121.3(5) ?
    C19 N4 C20 . . 116.3(5) ?
    O5 N5 O3 . . 122.3(5) ?
    O5 N5 O4 . . 121.1(5) ?
    O3 N5 O4 . . 116.6(4) ?
    O8 N6 O7 . . 122.7(5) ?
    O8 N6 O6 . . 120.4(5) ?
    O7 N6 O6 . . 116.9(5) ?
    O11 N7 O9 . . 122.5(5) ?
    O11 N7 O10 . . 120.7(5) ?
    O9 N7 O10 . . 116.8(5) ?
    C6 O1 Pr1 . . 129.3(3) ?
    C16 O2 Pr1 . . 128.1(3) ?
    N5 O3 Pr1 . . 95.6(3) ?
    N5 O4 Pr1 . . 98.7(3) ?
    N6 O6 Pr1 . . 98.8(3) ?
    N6 O7 Pr1 . . 96.0(3) ?
    N7 O9 Pr1 . . 95.4(3) ?
    N7 O10 Pr1 . . 98.1(3) ?
    N1 C1 C2 . . 121.3(5) ?
    N1 C1 C6 . . 114.2(4) ?
    C2 C1 C6 . . 124.5(4) ?
    C3 C2 C1 . . 119.4(5) ?
    C3 C2 H2 . . 120.3 ?
    C1 C2 H2 . . 120.3 ?
    C4 C3 C2 . . 119.4(5) ?
    C4 C3 H3 . . 120.3 ?
    C2 C3 H3 . . 120.3 ?
    C3 C4 C5 . . 118.4(5) ?
    C3 C4 H4 . . 120.8 ?
    C5 C4 H4 . . 120.8 ?
    N1 C5 C4 . . 123.4(5) ?
    N1 C5 H5 . . 118.3 ?
    C4 C5 H5 . . 118.3 ?
    O1 C6 C7 . . 122.9(5) ?
    O1 C6 C1 . . 116.8(4) ?
    C7 C6 C1 . . 120.3(4) ?
    C8 C7 C6 . . 119.5(5) ?
    C8 C7 H7 . . 120.2 ?
    C6 C7 H7 . . 120.2 ?
    N2 C8 C7 . . 127.7(5) ?
    N2 C8 H8A . . 116.1 ?
    C7 C8 H8A . . 116.1 ?
    N2 C9 H9A . . 109.5 ?
    N2 C9 H9B . . 109.5 ?
    H9A C9 H9B . . 109.5 ?
    N2 C9 H9C . . 109.5 ?
    H9A C9 H9C . . 109.5 ?
    H9B C9 H9C . . 109.5 ?
    N2 C10 H10A . . 109.5 ?
    N2 C10 H10B . . 109.5 ?
    H10A C10 H10B . . 109.5 ?
    N2 C10 H10C . . 109.5 ?
    H10A C10 H10C . . 109.5 ?
    H10B C10 H10C . . 109.5 ?
    N3 C11 C12 . . 121.4(5) ?
    N3 C11 C16 . . 115.0(4) ?
    C12 C11 C16 . . 123.5(5) ?
    C13 C12 C11 . . 118.9(5) ?
    C13 C12 H12 . . 120.6 ?
    C11 C12 H12 . . 120.6 ?
    C14 C13 C12 . . 119.9(5) ?
    C14 C13 H13 . . 120.1 ?
    C12 C13 H13 . . 120.1 ?
    C15 C14 C13 . . 117.8(5) ?
    C15 C14 H14 . . 121.1 ?
    C13 C14 H14 . . 121.1 ?
    N3 C15 C14 . . 123.7(5) ?
    N3 C15 H15 . . 118.1 ?
    C14 C15 H15 . . 118.1 ?
    O2 C16 C17 . . 124.4(5) ?
    O2 C16 C11 . . 116.4(4) ?
    C17 C16 C11 . . 119.2(4) ?
    C18 C17 C16 . . 120.4(5) ?
    C18 C17 H17 . . 119.8 ?
    C16 C17 H17 . . 119.8 ?
    N4 C18 C17 . . 127.2(5) ?
    N4 C18 H18 . . 116.4 ?
    C17 C18 H18 . . 116.4 ?
    N4 C19 H19A . . 109.5 ?
    N4 C19 H19B . . 109.5 ?
    H19A C19 H19B . . 109.5 ?
    N4 C19 H19C . . 109.5 ?
    H19A C19 H19C . . 109.5 ?
    H19B C19 H19C . . 109.5 ?
    N4 C20 H20A . . 109.5 ?
    N4 C20 H20B . . 109.5 ?
    H20A C20 H20B . . 109.5 ?
    N4 C20 H20C . . 109.5 ?
    H20A C20 H20C . . 109.5 ?
    H20B C20 H20C . . 109.5 ?
loop_
    _geom_hbond_atom_site_label_D
    _geom_hbond_atom_site_label_H
    _geom_hbond_atom_site_label_A
    _geom_hbond_site_symmetry_A
    _geom_hbond_distance_DH
    _geom_hbond_distance_HA
    _geom_hbond_distance_DA
    _geom_hbond_angle_DHA
    C2 H2 O4 2_565 0.9300 2.3700 3.227(7) 154.00
    C3 H3 O7 2_565 0.9300 2.5000 3.297(7) 144.00
    C4 H4 O10 2_665 0.9300 2.5800 3.174(8) 122.00
    C8 H8A O11 2_666 0.9300 2.5200 3.377(7) 154.00
    C12 H12 O5 2_655 0.9300 2.4800 3.223(8) 137.00
    C14 H14 O8 2_656 0.9300 2.5800 3.444(7) 155.00
    C20 H20A O11 2_665 0.9600 2.5400 3.360(9) 143.00
    C20 H20B O6 1_554 0.9600 2.5400 3.381(7) 146.00
    C20 H20C O9 1_554 0.9600 2.5800 3.182(8) 121.00
data_global
_journal_date_recd_electronic     2010-05-14
_journal_date_accepted     2010-05-20
_journal_name_full     'Acta Crystallographica, Section E'
_journal_year     2010
_journal_volume     66
_journal_issue      6
_journal_page_first     m709
_journal_page_last     m709
_journal_paper_category     QM
_journal_coeditor_code     CV2720
_publ_contact_author_name     'Da-Hua Hu'
_publ_contact_author_address
;
Department of city Science,
Jiangsu City Vocation College,
Nanjing, 210017,
People's Republic of China
;
_publ_contact_author_email     hudahua@jstvu.edu.cn
_publ_contact_author_fax     '86 025 86496576'
_publ_contact_author_phone     '86 025 86496576'
_publ_section_title
;\
Bis[3-dimethylamino-1-(2-pyridyl)prop-2-en-1-one-\k^2^<i>N</i>^2'^,<i>O</i>]\
tris(nitrato-\k^2^<i>O</i>,<i>O</i>')praseodymium(III)
;
loop_
    _publ_author_name
    _publ_author_footnote
    _publ_author_address
    'Da-Hua Hu' .
;
Department of City Science,
Jiangsu City Vocation College,
Nanjing 210017
People's Republic of China
;
