# Supplementary material for: Bis[3-dimethyl­amino-1-(2-pyrid­yl)prop-2-en-1-one-κ2 N 2′,O]tris­(nitrato-κ2 O,O′)praseodymium(III)
Source: Acta Crystallogr Sect E Struct Rep Online. 2010 May 26;66(Pt 6):m709. doi: 10.1107/S1600536810018817 (PMC2979422; doi:10.1107/S1600536810018817)
Supplement: Supplementary file 2 [file e-66-0m709-Isup2.hkl]

# 
# h,k,l, Fc-squared, Fo-squared, sigma(Fo-squared) and status flag 
# 
data_I
_shelx_title ' 71127Bm in P-1' 
_shelx_refln_list_code          4 
_shelx_F_calc_maximum      248.91 
_exptl_crystal_F_000      1215.00 
_reflns_d_resolution_high  0.8410 
 
loop_ 
 _symmetry_equiv_pos_as_xyz 
 'x, y, z' 
 '-x, -y, -z' 
 
_cell_length_a    10.2949 
_cell_length_b    11.2439 
_cell_length_c    11.7588 
_cell_angle_alpha  92.378 
_cell_angle_beta  108.101 
_cell_angle_gamma  96.274 
 
_shelx_F_squared_multiplier     1.000 
 
loop_ 
 _refln_index_h 
 _refln_index_k 
 _refln_index_l 
 _refln_F_squared_calc 
 _refln_F_squared_meas 
 _refln_F_squared_sigma 
 _refln_observed_status 
   1   0   0     5816.45     6909.59    391.37 o 
   2   0   0     1487.43     1713.99     88.75 o 
   3   0   0      215.22      220.67      8.70 o 
   4   0   0      500.35      490.70     25.93 o 
   5   0   0     6897.71     7871.35    296.45 o 
   6   0   0     2592.44     2763.85    120.63 o 
   7   0   0       18.25       31.60     10.04 o 
   8   0   0     1012.76      972.68     79.13 o 
   9   0   0     1715.34     1689.42    120.12 o 
  10   0   0       30.48       24.95     19.96 o 
  11   0   0      373.51      364.28     44.20 o 
 -11   1   0      283.14      290.14     46.34 o 
 -10   1   0     1090.07      932.26     73.78 o 
  -9   1   0      578.88      548.65    112.63 o 
  -8   1   0      355.10      333.49     24.95 o 
  -7   1   0     2856.67     2892.22    308.32 o 
  -6   1   0     2061.58     2243.01    154.32 o 
  -5   1   0     4606.67     5261.06    336.88 o 
  -4   1   0     5464.82     5787.56    629.82 o 
  -3   1   0     2103.91     2140.90    263.76 o 
  -2   1   0      266.54      249.23     38.85 o 
  -1   1   0     8785.91     9966.97   1333.07 o 
   1   1   0     6472.59     8255.08     84.83 o 
   2   1   0     1613.23     1962.93     26.49 o 
   3   1   0     1281.41     1535.04     27.71 o 
   4   1   0     9583.10    11392.10    402.16 o 
   5   1   0     7435.65     8619.70    352.44 o 
   6   1   0      165.53      193.15     13.03 o 
   7   1   0      871.01      875.12    127.25 o 
   8   1   0     1262.12     1272.67    101.94 o 
   9   1   0        0.20       10.69     14.97 o 
  10   1   0      765.16      675.09     59.88 o 
  11   1   0      402.26      341.47     49.90 o 
 -11   2   0      838.61      786.25     88.75 o 
 -10   2   0       19.55       26.62     12.65 o 
  -9   2   0      810.62      699.22     96.24 o 
  -8   2   0     2203.37     1989.38    300.12 o 
  -7   2   0      868.81      826.68    133.31 o 
  -6   2   0     3607.27     3420.44    519.68 o 
  -5   2   0     2742.85     2350.18    357.86 o 
  -4   2   0      479.59      579.54     97.31 o 
  -3   2   0      483.25      415.71     29.09 o 
  -2   2   0    13141.62    14049.44    977.54 o 
  -1   2   0     2029.35     2390.71     30.04 o 
   0   2   0     6295.99     7820.94     79.13 o 
   1   2   0     3782.63     4501.08     69.15 o 
   2   2   0    61955.07    66742.80   7716.14 o 
   3   2   0     5616.96     6468.46     81.27 o 
   4   2   0     5032.00     6033.98     66.04 o 
   5   2   0      812.31     1006.09     29.03 o 
   6   2   0     2724.26     2974.53    106.26 o 
   7   2   0      957.44      997.27     52.92 o 
   8   2   0       14.34       21.39     15.68 o 
   9   2   0     1266.73     1169.83     75.56 o 
  10   2   0      333.09      309.39     47.05 o 
  11   2   0       15.67       31.37     16.40 o 
 -11   3   0      136.81      126.31     29.58 o 
 -10   3   0      753.96      734.85     79.13 o 
  -9   3   0     2315.00     2165.02    365.35 o 
  -8   3   0        2.97        5.47      7.80 o 
  -7   3   0     3557.17     3144.80    541.43 o 
  -6   3   0     4930.24     4652.40    920.32 o 
  -5   3   0        1.67        1.34      3.94 o 
  -4   3   0     4388.46     4347.26    334.74 o 
  -3   3   0     4465.06     4445.79    270.62 o 
  -2   3   0     2015.08     2177.66     34.09 o 
  -1   3   0     2216.47     2486.59     37.43 o 
   0   3   0      430.32      498.16     15.41 o 
   1   3   0    16893.26    20744.27    138.65 o 
   2   3   0     2432.88     1981.35    416.67 o 
   3   3   0     9810.68    10728.58   1068.24 o 
   4   3   0        0.98       10.84      5.93 o 
   5   3   0     5010.78     5610.06     70.22 o 
   6   3   0      627.69      741.39     44.20 o 
   7   3   0        2.93        0.00      7.51 o 
   8   3   0      402.51      362.14     42.06 o 
   9   3   0      188.88      196.04     39.21 o 
  10   3   0       92.22      103.37     28.51 o 
 -11   4   0      639.27      563.46     38.44 o 
 -10   4   0      282.97      294.24     42.06 o 
  -9   4   0        0.37        0.00      7.51 o 
  -8   4   0     4094.01     4183.85    131.88 o 
  -7   4   0     2816.68     2513.65    366.42 o 
  -6   4   0       45.33       50.88     11.56 o 
  -5   4   0     2579.57     2457.49    140.76 o 
  -4   4   0     1108.06      894.38     40.43 o 
  -3   4   0     3280.47     3764.52     52.52 o 
  -2   4   0    10992.53    12983.16    105.34 o 
  -1   4   0     1193.59     1286.63     67.37 o 
   0   4   0      247.34      277.86     13.69 o 
   1   4   0     9753.24    11238.30    212.79 o 
   2   4   0     4825.38     4972.66     51.17 o 
   3   4   0      301.04      268.70     66.30 o 
   4   4   0      260.52      242.43     32.79 o 
   5   4   0      187.94      190.34     27.09 o 
   6   4   0      553.92      594.54     43.49 o 
   7   4   0     2104.39     2361.04     88.40 o 
   8   4   0      386.97      357.15     42.77 o 
   9   4   0      224.64      214.57     39.92 o 
  10   4   0      382.00      357.15     44.20 o 
 -11   5   0      636.46      598.81     59.88 o 
 -10   5   0      319.44      271.08     35.64 o 
  -9   5   0      538.59      482.59    111.92 o 
  -8   5   0      961.34      811.31     87.33 o 
  -7   5   0      221.51      226.03     39.21 o 
  -6   5   0     4186.66     3858.68    223.49 o 
  -5   5   0     2412.08     2363.84    217.07 o 
  -4   5   0      462.92      469.58     20.83 o 
  -3   5   0     4429.31     4911.67     67.14 o 
  -2   5   0    11358.99    13287.08    192.48 o 
  -1   5   0     2067.20     2307.25     52.40 o 
   0   5   0     8527.45     9563.72    192.83 o 
   1   5   0      475.57      415.76     39.21 o 
   2   5   0     4147.79     4554.87     53.01 o 
   3   5   0    16797.01    18949.12    259.49 o 
   4   5   0       10.60       14.26     13.54 o 
   5   5   0      169.59      168.24     28.51 o 
   6   5   0     1171.64     1067.88     61.31 o 
   7   5   0      476.31      495.45     45.62 o 
   8   5   0      404.55      393.51     41.35 o 
   9   5   0      478.83      424.16     48.48 o 
  10   5   0        0.73       16.40     12.83 o 
 -10   6   0     1127.66     1128.48     79.84 o 
  -9   6   0      161.03      149.02     23.44 o 
  -8   6   0      506.16      466.95     74.14 o 
  -7   6   0     1715.12     1438.74    106.93 o 
  -6   6   0     3235.20     3408.25    112.63 o 
  -5   6   0      856.09      861.86     53.47 o 
  -4   6   0     3224.18     3360.13     60.09 o 
  -3   6   0     5118.41     5582.62     78.45 o 
  -2   6   0     2602.60     3165.11    110.50 o 
  -1   6   0     9791.81    11520.60    229.55 o 
   0   6   0      917.25      924.14     29.28 o 
   1   6   0     2096.18     2271.22     93.74 o 
   2   6   0     2467.83     2557.14    117.27 o 
   3   6   0      269.04      279.45     32.08 o 
   4   6   0     1255.42     1395.81     69.86 o 
   5   6   0      654.85      697.90     50.61 o 
   6   6   0       78.23       44.91     21.39 o 
   7   6   0      714.53      798.42     59.88 o 
   8   6   0      879.57      859.01     64.16 o 
   9   6   0       42.89       22.10     14.97 o 
 -10   7   0      143.11      141.15     36.36 o 
  -9   7   0       78.45       86.26     27.80 o 
  -8   7   0     4083.75     4037.00    142.57 o 
  -7   7   0        2.15        9.27     12.83 o 
  -6   7   0     2187.08     2268.36     95.53 o 
  -5   7   0     1009.67      993.75     59.88 o 
  -4   7   0     1930.60     2008.35     85.19 o 
  -3   7   0      781.00      762.07     30.85 o 
  -2   7   0     4075.22     4652.19    106.57 o 
  -1   7   0      131.91      151.36     15.73 o 
   0   7   0      516.83      516.32     23.98 o 
   1   7   0     4133.70     4236.17     82.34 o 
   2   7   0        0.14        1.43     11.41 o 
   3   7   0     3465.51     3456.01    111.21 o 
   4   7   0     4112.44     4357.80    129.74 o 
   5   7   0     1076.03     1081.43     67.72 o 
   6   7   0      664.95      704.32     57.03 o 
   7   7   0      162.50      161.11     34.93 o 
   8   7   0       66.44       97.66     29.23 o 
 -10   8   0      284.13      259.49     49.19 o 
  -9   8   0     1974.54     1950.42    106.22 o 
  -8   8   0      391.62      390.65     44.91 o 
  -7   8   0     4327.32     4171.74    142.57 o 
  -6   8   0     2443.61     2368.17    101.94 o 
  -5   8   0      245.10      270.89     37.07 o 
  -4   8   0      558.39      514.07     27.81 o 
  -3   8   0     2114.91     2318.61     58.09 o 
  -2   8   0       66.21       83.04     14.09 o 
  -1   8   0     1731.82     1826.27     49.63 o 
   0   8   0     2066.71     2293.05    120.12 o 
   1   8   0        7.53       11.41     12.83 o 
   2   8   0     2198.42     2162.15     90.53 o 
   3   8   0     1386.63     1367.29     74.85 o 
   4   8   0      258.74      254.50     39.21 o 
   5   8   0      387.88      388.52     44.91 o 
   6   8   0      170.93      153.27     34.93 o 
   7   8   0      309.41      273.74     43.49 o 
   8   8   0      572.25      539.65     52.04 o 
  -9   9   0        1.05        7.13      9.27 o 
  -8   9   0     1814.84     1718.03     96.95 o 
  -7   9   0      514.03      525.39     52.04 o 
  -6   9   0        2.85        9.98     14.26 o 
  -5   9   0     4971.05     4824.01    144.00 o 
  -4   9   0     1777.82     1713.28     53.98 o 
  -3   9   0      737.94      689.57     60.95 o 
  -2   9   0     1463.44     1308.43     75.21 o 
  -1   9   0      339.35      342.34     36.71 o 
   0   9   0      135.94      165.39     30.65 o 
   1   9   0     2616.27     2514.30    101.23 o 
   2   9   0      487.80      511.13     48.48 o 
   3   9   0       69.36       93.39     28.51 o 
   4   9   0      690.16      685.07     59.17 o 
   5   9   0      222.15      196.04     39.21 o 
   6   9   0        0.70        5.70     16.40 o 
   7   9   0       82.85      136.87     29.94 o 
  -8  10   0      427.90      454.10     49.19 o 
  -7  10   0      110.83      106.22     29.94 o 
  -6  10   0      708.59      695.76     59.88 o 
  -5  10   0     2979.77     3008.33    117.62 o 
  -4  10   0       71.74       97.66     27.09 o 
  -3  10   0     4525.06     4465.99     91.48 o 
  -2  10   0       76.42       73.42     16.38 o 
  -1  10   0      458.07      456.24     44.91 o 
   0  10   0      752.01      676.52     54.89 o 
   1  10   0      465.17      486.89     49.19 o 
   2  10   0      381.43      375.68     49.19 o 
   3  10   0      529.16      491.88     51.33 o 
   4  10   0       39.96       46.34     21.39 o 
   5  10   0      247.82      284.44     44.91 o 
   6  10   0      635.92      680.08     60.59 o 
  -7  11   0     1014.03      965.23     72.71 o 
  -6  11   0      394.82      404.91     46.34 o 
  -5  11   0      309.43      338.61     46.34 o 
  -4  11   0     1726.25     1629.63     85.54 o 
  -3  11   0     1655.95     1616.45     58.14 o 
  -2  11   0      569.29      528.95     49.90 o 
  -1  11   0     1180.82     1119.21     72.71 o 
   0  11   0       10.19        7.84     16.40 o 
   1  11   0      775.46      689.35     59.88 o 
   2  11   0      698.40      729.98     63.45 o 
   3  11   0      125.34      162.54     37.78 o 
   4  11   0      180.93      278.73     45.62 o 
   5  11   0      260.86      327.21     39.92 o 
  -6  12   0      260.53      286.58     45.62 o 
  -5  12   0     1373.29     1410.06     84.83 o 
  -3  12   0       47.33       62.73     26.38 o 
  -2  12   0      431.58      429.86     48.48 o 
  -1  12   0      279.05      319.37     46.34 o 
   0  12   0      989.64      888.95     69.86 o 
   1  12   0      826.54      911.77     72.71 o 
   2  12   0        0.61        9.98     21.39 o 
   3  12   0      109.34      128.32     35.64 o 
  -2  13   0        9.79       53.47     23.52 o 
  -1  13   0       82.76      111.92     32.08 o 
   0  13   0      847.54      812.68     69.86 o 
   1  13   0       14.93       35.64     22.81 o 
  -1 -13   1      410.99      394.93     55.60 o 
   0 -13   1       13.53       46.34     23.52 o 
   1 -13   1      388.64      438.42     49.90 o 
   2 -13   1      293.59      282.30     45.62 o 
  -4 -12   1        0.34       40.63     12.12 o 
  -3 -12   1      312.71      334.34     52.04 o 
  -2 -12   1      680.69      646.58     62.02 o 
  -1 -12   1        0.16       19.25     17.11 o 
   0 -12   1     1025.82      921.75     70.57 o 
   1 -12   1      477.54      482.62     51.33 o 
   2 -12   1       13.17       18.53     17.11 o 
   4 -12   1      829.27      873.98     66.30 o 
   5 -12   1       51.30       74.14     21.39 o 
   6 -12   1     1600.78     1572.60     93.39 o 
  -5 -11   1       19.83       59.88     17.82 o 
  -4 -11   1      228.42      223.13     41.35 o 
  -3 -11   1      275.70      290.14     47.05 o 
  -2 -11   1       57.94       46.34     22.81 o 
  -1 -11   1      938.47      901.79     68.44 o 
   0 -11   1      636.20      640.87     57.03 o 
   1 -11   1      194.10      224.56     38.50 o 
   2 -11   1     1693.28     1672.40     84.83 o 
   3 -11   1      404.77      426.68     31.76 o 
   4 -11   1      453.15      457.66     47.76 o 
   5 -11   1     1120.70     1079.29     74.14 o 
   6 -11   1      162.98      178.22     37.07 o 
   7 -11   1      286.73      286.58     45.62 o 
  -6 -10   1        3.63       17.82     13.54 o 
  -5 -10   1      139.28      195.33     38.50 o 
  -4 -10   1      270.74      240.95     42.06 o 
  -3 -10   1      229.39      238.10     41.35 o 
  -2 -10   1     1794.93     1850.62     94.10 o 
  -1 -10   1      625.20      582.42     52.75 o 
   0 -10   1       21.34       28.51     19.96 o 
   1 -10   1     1663.63     1626.06     81.27 o 
   2 -10   1      975.68      925.44     41.58 o 
   3 -10   1      636.77      593.37     33.96 o 
   4 -10   1     2115.47     2102.26     95.53 o 
   5 -10   1        9.80       18.53     14.97 o 
   6 -10   1      273.39      292.28     44.20 o 
   7 -10   1      796.54      829.07     67.01 o 
   8 -10   1      511.75      483.33     51.33 o 
  -7  -9   1       71.45      123.33     29.94 o 
  -6  -9   1      179.75      228.12     41.35 o 
  -5  -9   1      140.35      189.62     38.50 o 
  -4  -9   1      287.37      300.83     44.20 o 
  -3  -9   1     2297.35     2434.46    105.51 o 
  -2  -9   1      184.18      223.84     37.07 o 
  -1  -9   1      555.20      556.75     48.48 o 
   0  -9   1     1410.46     1379.62     50.61 o 
   1  -9   1       27.93       33.86     11.59 o 
   2  -9   1      442.04      460.51     28.48 o 
   3  -9   1     3603.19     3915.32     80.76 o 
   4  -9   1      364.02      331.49     37.07 o 
   5  -9   1     2074.25     2078.03     95.53 o 
   6  -9   1     1287.00     1293.15     79.84 o 
   7  -9   1        0.45        4.28     12.83 o 
   8  -9   1     1221.48     1268.91     84.12 o 
   9  -9   1     1496.47     1390.82     89.82 o 
  -8  -8   1      109.72      156.83     34.93 o 
  -7  -8   1      341.14      350.73     48.48 o 
  -6  -8   1      175.11      193.90     38.50 o 
  -5  -8   1     1007.04      928.87     66.30 o 
  -4  -8   1     1240.95     1303.85     75.56 o 
  -3  -8   1       66.27       67.72     23.52 o 
  -2  -8   1      772.24      765.63     54.18 o 
  -1  -8   1     1323.56     1436.47     73.78 o 
   0  -8   1       72.88       91.41     13.58 o 
   1  -8   1     1277.79     1336.47     43.43 o 
   2  -8   1     2046.59     2277.75     57.44 o 
   3  -8   1      561.56      591.29     29.84 o 
   4  -8   1      882.62      848.32     55.60 o 
   5  -8   1     2134.59     2053.79     91.25 o 
   6  -8   1       75.26       77.70     24.95 o 
   7  -8   1     4249.58     4347.10    147.56 o 
   8  -8   1     1189.41     1191.92     79.84 o 
   9  -8   1       55.99       64.16     24.95 o 
  -8  -7   1      503.85      535.37     54.18 o 
  -7  -7   1      158.83      171.09     36.36 o 
  -6  -7   1      328.64      357.15     42.06 o 
  -5  -7   1     1604.99     1640.32     81.98 o 
  -4  -7   1        9.62        5.70     13.54 o 
  -3  -7   1      880.37      889.67     56.32 o 
  -2  -7   1     2140.47     2242.22     87.33 o 
  -1  -7   1        1.80        8.61      5.80 o 
   0  -7   1     4480.72     4920.09     76.61 o 
   1  -7   1     6396.56     7296.43     96.14 o 
   2  -7   1        5.20        3.62      5.80 o 
   3  -7   1     5371.74     5977.55     96.59 o 
   4  -7   1     1261.79     1274.78     43.13 o 
   5  -7   1       54.47       59.17     20.67 o 
   6  -7   1     2385.19     2321.12     99.09 o 
   7  -7   1     4430.61     4214.51    140.44 o 
   8  -7   1      516.96      486.18     51.33 o 
   9  -7   1     2504.16     2132.91    258.42 o 
  10  -7   1      245.83      275.88     48.48 o 
  -8  -6   1      106.20      121.19     32.08 o 
  -7  -6   1     1014.56     1114.22     69.86 o 
  -6  -6   1      914.90     1025.82     64.16 o 
  -5  -6   1       12.19       19.96     15.68 o 
  -4  -6   1     1587.91     1641.03     74.14 o 
  -3  -6   1     2760.06     2734.73     75.92 o 
  -2  -6   1      536.95      538.24     22.68 o 
  -1  -6   1     5048.75     5295.24    114.06 o 
   0  -6   1     7119.79     8298.67     94.49 o 
   1  -6   1      624.99      704.48     27.21 o 
   2  -6   1     5792.23     6645.80     85.84 o 
   3  -6   1     1963.24     2135.01     47.27 o 
   4  -6   1     1401.21     1572.54     39.56 o 
   5  -6   1     1367.32     1288.16     66.30 o 
   6  -6   1      373.39      346.46     37.07 o 
   7  -6   1      432.90      359.21     27.95 o 
   8  -6   1     2062.66     1790.48    285.51 o 
   9  -6   1      949.63      865.83    136.87 o 
  10  -6   1      496.09      474.39     90.53 o 
 -10  -5   1      363.69      338.61     42.06 o 
  -8  -5   1      779.59      810.54     58.46 o 
  -7  -5   1      413.39      448.40     42.77 o 
  -6  -5   1      178.87      180.36     30.65 o 
  -5  -5   1     1589.00     1737.27     74.85 o 
  -4  -5   1     1074.96      847.39    157.90 o 
  -3  -5   1      116.99      124.00     19.25 o 
  -2  -5   1     5420.56     5956.98    182.50 o 
  -1  -5   1     3318.66     3541.79     54.13 o 
   0  -5   1      855.61      873.31     27.09 o 
   1  -5   1    12522.12    15036.25    125.01 o 
   2  -5   1     2202.50     2655.36     48.51 o 
   3  -5   1     1135.63     1189.11     31.83 o 
   4  -5   1     3799.23     4404.16    114.42 o 
   5  -5   1      504.53      474.54     34.57 o 
   6  -5   1     1832.86     1658.95    156.12 o 
   7  -5   1     1949.46     1705.26    276.59 o 
   8  -5   1       40.45       38.73     13.90 o 
   9  -5   1        6.71        3.04     10.32 o 
  10  -5   1     1718.49     1434.28    218.85 o 
 -10  -4   1       17.18       50.61     19.96 o 
  -9  -4   1      586.28      516.12     52.75 o 
  -8  -4   1      151.91      173.94     29.94 o 
  -7  -4   1      852.41      965.94     57.74 o 
  -6  -4   1     1947.66     2156.44     81.27 o 
  -5  -4   1     2917.17     3050.51    335.76 o 
  -4  -4   1      883.73      749.05    129.03 o 
  -3  -4   1     4576.53     3649.80    775.61 o 
  -2  -4   1     2013.76     2056.56    220.99 o 
  -1  -4   1     6540.20     7491.66    141.15 o 
   0  -4   1     8597.00     9921.89     88.73 o 
   1  -4   1       24.08       52.66      8.91 o 
   2  -4   1     3242.96     3555.12    166.81 o 
   3  -4   1     6839.73     7986.33     77.15 o 
   4  -4   1       35.11       36.46      5.66 o 
   5  -4   1     1554.68     1374.57    225.98 o 
   6  -4   1     4855.38     4577.42    802.70 o 
   7  -4   1      197.83      169.32     37.78 o 
   8  -4   1     2078.10     1883.11    320.79 o 
   9  -4   1      547.56      518.85     99.45 o 
  10  -4   1       52.74       69.37     17.85 o 
  11  -4   1      194.53      211.09     28.82 o 
 -11  -3   1      184.57      203.17     39.92 o 
 -10  -3   1      850.53      820.52     66.30 o 
  -9  -3   1      136.37      132.59     32.08 o 
  -8  -3   1      439.20      421.31     44.20 o 
  -7  -3   1     2226.35     2393.12     83.41 o 
  -6  -3   1      735.17      819.67     29.79 o 
  -5  -3   1     2161.57     2513.08     67.01 o 
  -4  -3   1     4452.31     4646.10    108.71 o 
  -3  -3   1      100.29      128.16     10.55 o 
  -2  -3   1     7303.18     6763.97   1608.24 o 
  -1  -3   1      601.10      625.54     28.87 o 
   0  -3   1       64.74       85.50     10.69 o 
   1  -3   1     6199.12     7221.06    118.69 o 
   2  -3   1     6952.52     7864.28    132.95 o 
   3  -3   1     3007.80     3380.03    251.30 o 
   4  -3   1     1560.87     1339.44    196.75 o 
   5  -3   1     4228.68     4086.35    813.03 o 
   6  -3   1        7.34       11.04      7.30 o 
   7  -3   1     2401.99     2182.15    432.36 o 
   8  -3   1     1076.98      968.25    136.52 o 
   9  -3   1       40.72       50.47     14.86 o 
  10  -3   1      988.04      936.90    150.06 o 
  11  -3   1       25.99       37.11     13.35 o 
 -11  -2   1      675.47      660.83     59.17 o 
 -10  -2   1       10.02       20.67     17.11 o 
  -9  -2   1     1141.35     1139.88     72.71 o 
  -8  -2   1     1532.52     1412.92     74.85 o 
  -7  -2   1       63.38       77.18     11.30 o 
  -6  -2   1     1361.49     1474.13     56.32 o 
  -5  -2   1     4991.35     5561.37     71.39 o 
  -4  -2   1        5.56        9.53      6.42 o 
  -3  -2   1     1632.35     1628.74     31.00 o 
  -2  -2   1      667.05      594.72     51.33 o 
  -1  -2   1      771.42      711.45     22.10 o 
   0  -2   1     1656.76     1889.85     59.52 o 
   1  -2   1    37973.94    41568.40   1101.39 o 
   2  -2   1      880.89      800.58     94.81 o 
   3  -2   1     4465.12     5059.26     92.67 o 
   4  -2   1     6034.60     5944.97   1139.17 o 
   5  -2   1       23.45       19.35      7.19 o 
   6  -2   1     7112.38     7009.41    972.36 o 
   7  -2   1     1104.68     1038.69    186.77 o 
   8  -2   1       32.89       30.77     15.68 o 
   9  -2   1     2010.49     1838.14    260.91 o 
  10  -2   1     1117.02     1035.60    127.60 o 
  11  -2   1      270.50      225.98     41.35 o 
 -11  -1   1       39.10       76.99     25.66 o 
 -10  -1   1      399.57      384.24     44.91 o 
  -9  -1   1     1399.86     1392.24     77.70 o 
  -8  -1   1      123.89      166.05     31.01 o 
  -7  -1   1      857.08      894.89     27.69 o 
  -6  -1   1     1002.77     1080.64     42.70 o 
  -5  -1   1      276.69      318.59     16.88 o 
  -4  -1   1     7376.11     8450.40    114.06 o 
  -3  -1   1     6028.96     7308.38     94.10 o 
  -2  -1   1       59.23       87.68      9.27 o 
  -1  -1   1    18989.20    17400.53    145.43 o 
   0  -1   1    13206.89    12704.12    114.06 o 
   1  -1   1       87.41       86.73     12.48 o 
   2  -1   1     2650.00     2706.36    445.55 o 
   3  -1   1     2956.65     3081.14    410.26 o 
   4  -1   1      990.51     1012.96    175.37 o 
   5  -1   1     3448.78     3663.71    232.49 o 
   6  -1   1     2408.37     2456.44    254.50 o 
   7  -1   1      185.11      176.85     21.74 o 
   8  -1   1     1469.29     1332.58     49.50 o 
   9  -1   1      542.20      502.84     76.28 o 
  10  -1   1      215.37      179.64     38.50 o 
  11  -1   1     1151.68      990.18     73.43 o 
 -11   0   1      422.57      459.09     50.61 o 
 -10   0   1      271.65      272.32     42.06 o 
  -9   0   1       17.91       34.04     11.97 o 
  -8   0   1     1876.09     1923.37    219.92 o 
  -7   0   1     2277.99     2401.28    134.38 o 
  -6   0   1        1.30        0.00      4.26 o 
  -5   0   1     8639.18     9596.92    548.20 o 
  -4   0   1     2711.48     2902.58    134.73 o 
  -3   0   1     1359.00     1662.42     44.20 o 
  -2   0   1     7967.95     9602.41    101.94 o 
  -1   0   1     8188.83     9798.55    313.31 o 
   0   0   1     7168.14     5604.66    573.15 o 
   1   0   1    15886.01    17570.59    842.72 o 
   2   0   1     1271.39     1457.63     89.44 o 
   3   0   1       77.25       95.83      7.97 o 
   4   0   1     8446.02     9745.78    514.31 o 
   5   0   1     3705.57     4064.88    187.16 o 
   6   0   1      226.78      223.51     17.45 o 
   7   0   1     1526.07     1539.45    131.88 o 
   8   0   1      811.14      825.84    105.15 o 
   9   0   1      579.44      507.57     51.33 o 
  10   0   1     1372.86     1199.05     80.55 o 
  11   0   1      106.60      114.77     29.94 o 
 -11   1   1      270.49      288.71     45.62 o 
 -10   1   1      215.72      208.39     25.69 o 
  -9   1   1      889.91      806.45     58.10 o 
  -8   1   1      740.16      790.29     95.53 o 
  -7   1   1       57.31       48.94     11.06 o 
  -6   1   1     5629.61     5706.37    512.56 o 
  -5   1   1     1665.69     1694.29    145.78 o 
  -4   1   1     2178.37     2158.03    191.76 o 
  -3   1   1     3385.26     3425.15    354.65 o 
  -2   1   1    15460.04    15055.26   1519.65 o 
  -1   1   1     2786.65     3208.56    292.99 o 
   0   1   1    17248.12    20150.08    163.96 o 
   1   1   1     2467.09     2966.27     47.76 o 
   2   1   1    25617.99    31038.41    166.34 o 
   3   1   1     6024.02     6988.17    247.70 o 
   4   1   1     1054.40     1066.01     29.18 o 
   5   1   1     1745.90     1839.80     51.89 o 
   6   1   1     1998.73     2186.53    105.65 o 
   7   1   1       43.37       53.22     13.19 o 
   8   1   1      590.14      541.07     49.90 o 
   9   1   1     1228.50     1097.11     74.14 o 
  10   1   1       14.97       31.37     17.82 o 
  11   1   1      324.06      288.71     47.05 o 
 -11   2   1       43.85       60.77     17.12 o 
 -10   2   1     1965.32     1720.91    238.81 o 
  -9   2   1      340.65      292.50     26.20 o 
  -8   2   1     1138.46     1027.80    141.15 o 
  -7   2   1     9577.59     9299.25   1387.25 o 
  -6   2   1     3075.69     3098.62    483.68 o 
  -5   2   1     1187.00     1035.55    162.89 o 
  -4   2   1     3334.36     3250.00    303.62 o 
  -3   2   1      422.34      378.77     32.32 o 
  -2   2   1    17457.43    18716.71   1022.66 o 
  -1   2   1     8660.60    10467.84    202.81 o 
   0   2   1      170.23      208.89      8.18 o 
   1   2   1     8837.65    10204.78    116.91 o 
   2   2   1    17591.95    21158.80    195.33 o 
   3   2   1     2314.62     2626.54     83.41 o 
   4   2   1    10587.88    12511.02    100.36 o 
   5   2   1      276.50      310.13     18.98 o 
   6   2   1      136.29      156.13     12.50 o 
   7   2   1      815.93      827.65     57.74 o 
   8   2   1      837.67      774.89     59.88 o 
   9   2   1       92.72       86.26     27.80 o 
  10   2   1      276.47      263.05     44.91 o 
 -11   3   1      534.41      596.68     55.60 o 
 -10   3   1       77.36       78.16     17.56 o 
  -9   3   1     1287.31     1084.34    240.59 o 
  -8   3   1     4321.33     3680.17    661.19 o 
  -7   3   1       47.68       42.67     11.33 o 
  -6   3   1     3543.17     3291.94    732.83 o 
  -5   3   1     1884.06     1893.09    182.55 o 
  -4   3   1     1778.19     1718.77     96.79 o 
  -3   3   1    14783.32    15473.71    709.09 o 
  -2   3   1    20258.52    22759.36    563.17 o 
  -1   3   1      435.45      479.26     15.82 o 
   0   3   1       47.19       67.19      8.20 o 
   1   3   1      319.40      301.55     22.10 o 
   2   3   1      887.15     1018.70     41.35 o 
   3   3   1     4853.91     5239.66    100.87 o 
   4   3   1    13474.00    15428.06    250.93 o 
   5   3   1     1830.42     2033.83     68.44 o 
   6   3   1     2001.10     2075.18     77.35 o 
   7   3   1      680.25      669.39     54.18 o 
   8   3   1      104.29      116.20     30.65 o 
   9   3   1      812.79      737.82     62.73 o 
  10   3   1       98.29      108.36     29.94 o 
 -11   4   1      156.64      179.64     37.07 o 
 -10   4   1     1012.93      935.57    100.52 o 
  -9   4   1     1167.85      957.56    163.60 o 
  -8   4   1       67.99       57.29     18.18 o 
  -7   4   1     2992.51     2689.91    409.55 o 
  -6   4   1     2580.83     2483.81    312.24 o 
  -5   4   1      422.70      432.69     33.60 o 
  -4   4   1     2770.18     2603.65    132.29 o 
  -3   4   1     7016.44     7443.99    199.25 o 
  -2   4   1      214.86      209.90     12.85 o 
  -1   4   1     5145.73     6010.03    192.83 o 
   0   4   1      808.30      814.47     21.35 o 
   1   4   1     1178.22     1339.63     41.70 o 
   2   4   1    10977.36    12540.87    171.09 o 
   3   4   1     3210.56     3255.69     86.26 o 
   4   4   1      186.75      243.80     26.38 o 
   5   4   1     1088.73     1124.20     56.32 o 
   6   4   1     1723.15     1849.19     75.56 o 
   7   4   1      702.67      672.47     69.86 o 
   8   4   1      604.83      499.01     51.33 o 
   9   4   1      139.16      171.09     37.78 o 
  10   4   1       26.03       53.47     19.96 o 
 -11   5   1      718.50      770.62     67.01 o 
 -10   5   1      567.81      563.17     54.89 o 
  -9   5   1      624.98      551.90     53.47 o 
  -8   5   1     1431.12     1273.27    141.86 o 
  -7   5   1     2252.35     2112.33    327.57 o 
  -6   5   1      306.24      328.60     22.09 o 
  -5   5   1     5132.56     5377.29    546.06 o 
  -4   5   1     5938.97     6738.39    137.58 o 
  -3   5   1       13.10       13.54      5.54 o 
  -2   5   1    10082.33    11565.19    152.91 o 
  -1   5   1      579.91      595.51     26.73 o 
   0   5   1      783.93      836.86     59.17 o 
   1   5   1     2135.77     2338.80     69.51 o 
   2   5   1       64.61       72.00     18.53 o 
   3   5   1     1928.64     2029.55     74.85 o 
   4   5   1      877.40      891.80     52.04 o 
   5   5   1      671.47      750.66     49.90 o 
   6   5   1      388.30      337.90     36.36 o 
   7   5   1     1764.31     1680.24     79.84 o 
   8   5   1      310.49      265.19     44.20 o 
   9   5   1      178.62      131.88     32.08 o 
 -11   6   1      446.94      439.84     52.04 o 
 -10   6   1       28.26       57.03     24.24 o 
  -9   6   1      576.84      608.08     56.32 o 
  -8   6   1     1064.33     1005.31    105.15 o 
  -7   6   1      298.58      319.37     37.07 o 
  -6   6   1     2230.34     2332.52     91.96 o 
  -5   6   1     2375.90     2435.23     85.54 o 
  -4   6   1       68.31       60.61     10.62 o 
  -3   6   1     1599.24     1651.89     42.70 o 
  -2   6   1       32.65       38.94      8.72 o 
  -1   6   1     2806.97     3280.75     80.91 o 
   0   6   1     5082.03     5767.61     76.63 o 
   1   6   1     2186.57     2515.06    128.67 o 
   2   6   1      893.73      864.00     51.33 o 
   3   6   1     3539.82     3771.10    110.50 o 
   4   6   1      897.83      882.54     56.32 o 
   5   6   1      553.51      616.64     48.48 o 
   6   6   1       42.53       59.17     22.81 o 
   7   6   1       97.16       96.24     28.51 o 
   8   6   1      203.56      233.82     42.06 o 
   9   6   1      698.36      531.80     54.89 o 
 -10   7   1     1065.41      942.42     74.85 o 
  -9   7   1      780.74      732.83     63.45 o 
  -8   7   1      472.72      469.78     49.19 o 
  -7   7   1     5049.98     5296.65    153.27 o 
  -6   7   1       64.16       62.73     20.67 o 
  -5   7   1      467.04      452.41     25.15 o 
  -4   7   1     7509.09     8242.39    126.89 o 
  -3   7   1     1220.34     1330.60     41.30 o 
  -2   7   1     1282.91     1237.59     38.77 o 
  -1   7   1     4603.92     4868.67     86.61 o 
   0   7   1     1554.52     1590.90     69.15 o 
   1   7   1     1174.20     1261.79     63.45 o 
   2   7   1     2895.31     2643.33     95.53 o 
   3   7   1      179.03      184.63     31.37 o 
   4   7   1     2573.77     2483.65     99.09 o 
   5   7   1     1444.85     1358.02     76.28 o 
   6   7   1        0.86        0.00     13.54 o 
   7   7   1      480.19      504.00     51.33 o 
 -10   8   1      424.72      464.08     53.47 o 
  -9   8   1      314.55      369.27     44.20 o 
  -8   8   1     1540.78     1564.76     89.82 o 
  -7   8   1       16.34       12.83     14.97 o 
  -6   8   1     2530.50     2631.22    106.22 o 
  -5   8   1     2375.77     2313.99     93.39 o 
  -4   8   1      177.11      186.89     20.09 o 
  -3   8   1     1103.26     1084.97     40.07 o 
  -2   8   1     2222.72     2349.12     57.36 o 
  -1   8   1       29.10       37.22      9.58 o 
   0   8   1     1880.75     1705.91     76.99 o 
   1   8   1     3719.31     3632.09    115.49 o 
   2   8   1       47.55       60.59     23.52 o 
   3   8   1     1540.16     1508.44     80.55 o 
   4   8   1      462.71      449.11     47.05 o 
   5   8   1       10.23       13.54     17.82 o 
   6   8   1      521.56      562.46     54.89 o 
   7   8   1      456.37      508.28     52.04 o 
   8   8   1      285.17      320.79     39.21 o 
  -9   9   1     1481.72     1434.30     89.82 o 
  -8   9   1       12.94       27.80     15.68 o 
  -7   9   1     1592.00     1511.29     87.68 o 
  -6   9   1     2204.54     2047.37     96.95 o 
  -5   9   1      377.83      352.87     39.92 o 
  -4   9   1     3149.08     3109.38     72.78 o 
  -3   9   1     1265.03     1214.97     44.85 o 
  -2   9   1      308.35      311.92     23.04 o 
  -1   9   1      689.87      685.78     51.33 o 
   0   9   1     1338.93     1236.84     70.57 o 
   1   9   1       71.83       90.53     27.09 o 
   2   9   1     1879.36     1753.67     88.40 o 
   3   9   1      324.85      359.29     47.05 o 
   4   9   1       58.42       36.36     20.67 o 
   5   9   1     1299.07     1212.60     79.84 o 
   6   9   1      514.77      500.44     51.33 o 
   7   9   1        0.29       27.09     16.40 o 
  -8  10   1      979.84      938.14     72.00 o 
  -7  10   1      520.88      543.21     53.47 o 
  -6  10   1       75.69       86.26     26.38 o 
  -5  10   1     2266.96     2047.37     95.53 o 
  -4  10   1     2644.44     2568.44    100.16 o 
  -3  10   1     1132.98     1084.69     44.83 o 
  -2  10   1     1433.98     1422.18     76.28 o 
  -1  10   1      194.20      137.58     31.37 o 
   0  10   1      409.60      347.17     41.35 o 
   1  10   1     2381.74     2165.71    101.23 o 
   2  10   1      317.16      296.56     44.20 o 
   3  10   1        2.24       19.25     17.82 o 
   4  10   1      131.05      147.56     34.22 o 
   5  10   1       99.65      150.42     32.79 o 
   6  10   1      148.74      155.41     32.79 o 
  -7  11   1       26.32       46.34     19.25 o 
  -6  11   1      992.43      872.56     67.01 o 
  -5  11   1      848.24      839.76     64.16 o 
  -4  11   1      211.56      192.48     34.22 o 
  -3  11   1     1320.67     1228.99     74.85 o 
  -2  11   1      446.10      399.21     44.20 o 
  -1  11   1      724.92      626.62     56.32 o 
   0  11   1      352.99      345.74     47.76 o 
   1  11   1       18.36       44.20     20.67 o 
   2  11   1       41.28       44.20     23.52 o 
   3  11   1      341.78      367.13     44.20 o 
   4  11   1       70.15      121.90     30.65 o 
  -6  12   1      237.83      244.52     40.63 o 
  -3  12   1      185.90      198.89     38.50 o 
  -2  12   1       59.47       61.31     26.38 o 
  -1  12   1     2211.25     2128.64    106.93 o 
   0  12   1       59.23       79.84     27.80 o 
   1  12   1      347.43      318.65     49.90 o 
   2  12   1      297.15      330.77     50.61 o 
   3  12   1       43.58       56.32     18.53 o 
  -3  13   1      266.34      265.90     44.91 o 
  -2  13   1      312.89      343.61     49.90 o 
  -1  13   1      138.80      170.38     39.21 o 
   0  13   1      206.38      188.20     42.06 o 
  -1 -13   2      114.84      150.42     38.50 o 
   0 -13   2      649.70      609.51     59.88 o 
   1 -13   2       61.53       93.39     29.94 o 
  -4 -12   2      162.87      161.82     40.63 o 
  -3 -12   2        4.91       32.08     22.10 o 
  -2 -12   2      391.84      389.23     53.47 o 
  -1 -12   2      680.70      671.53     61.31 o 
   0 -12   2      171.59      177.51     38.50 o 
   1 -12   2      486.84      536.08     54.18 o 
   2 -12   2     1186.23     1164.84     76.28 o 
   3 -12   2       13.91        5.70     14.26 o 
   4 -12   2      826.25      793.43     63.45 o 
   5 -12   2      786.57      786.30     64.16 o 
  -5 -11   2      252.98      225.27     40.63 o 
  -4 -11   2       36.83       39.21     23.52 o 
  -3 -11   2      561.09      571.01     57.03 o 
  -2 -11   2      717.53      665.11     59.88 o 
  -1 -11   2       23.99       22.10     18.53 o 
   0 -11   2     1111.80     1110.66     73.43 o 
   1 -11   2      578.14      598.81     54.18 o 
   2 -11   2       73.84      100.75     19.58 o 
   3 -11   2     1518.86     1499.17     83.41 o 
   4 -11   2      617.04      618.06     55.60 o 
   5 -11   2      131.97      138.30     32.08 o 
   6 -11   2      684.52      773.47     64.16 o 
   7 -11   2      409.11      470.50     49.19 o 
  -6 -10   2      204.52      257.35     43.49 o 
  -5 -10   2       18.37       36.36     17.82 o 
  -4 -10   2     1207.65     1240.40     80.55 o 
  -3 -10   2      497.39      481.19     51.33 o 
  -2 -10   2      219.57      228.83     39.21 o 
  -1 -10   2     1362.21     1348.76     77.70 o 
   0 -10   2      582.05      617.35     52.75 o 
   1 -10   2      337.29      345.36     26.29 o 
   2 -10   2     1527.58     1586.84     54.92 o 
   3 -10   2      342.74      347.17     39.21 o 
   4 -10   2      274.38      268.75     41.35 o 
   5 -10   2     1364.57     1308.12     80.55 o 
   6 -10   2      211.75      210.30     39.92 o 
   7 -10   2      525.59      525.39     53.47 o 
   8 -10   2     1126.21     1053.63     78.42 o 
  -7  -9   2      105.54      121.90     30.65 o 
  -6  -9   2       18.91       29.23     17.11 o 
  -5  -9   2      488.41      549.63     54.18 o 
  -4  -9   2      811.53      849.03     64.87 o 
  -3  -9   2      325.10      327.21     43.49 o 
  -2  -9   2     2245.51     2184.24     96.24 o 
  -1  -9   2      127.84      137.58     29.23 o 
   0  -9   2      964.66     1048.09     82.34 o 
   1  -9   2     3448.71     3611.33    139.72 o 
   2  -9   2      663.87      641.79     33.86 o 
   3  -9   2     1038.22     1080.34     42.92 o 
   4  -9   2     1544.38     1518.42     80.55 o 
   5  -9   2      367.61      368.56     42.77 o 
   6  -9   2      926.71      901.07     67.72 o 
   7  -9   2     1430.21     1442.86     88.40 o 
   8  -9   2       24.71       24.24      9.27 o 
  -8  -8   2       77.07      102.65     27.09 o 
  -7  -8   2        3.92       19.96     16.40 o 
  -6  -8   2      619.93      564.60     54.18 o 
  -5  -8   2      138.90      176.79     35.64 o 
  -4  -8   2      508.22      559.61     49.90 o 
  -3  -8   2      659.49      616.64     49.90 o 
  -2  -8   2      380.41      374.97     38.50 o 
  -1  -8   2     1435.26     1472.31    106.57 o 
   0  -8   2     3323.64     3585.17     72.04 o 
   1  -8   2      655.60      721.41     32.99 o 
   2  -8   2      736.37      747.39     33.67 o 
   3  -8   2     1593.98     1757.86     50.75 o 
   4  -8   2      512.53      515.41     45.62 o 
   5  -8   2     2034.55     1967.53     91.96 o 
   6  -8   2     2466.43     2599.85    110.50 o 
   7  -8   2        0.87        9.98     13.54 o 
   8  -8   2     1023.20      955.25     72.71 o 
   9  -8   2      872.08      916.04     74.85 o 
  -9  -7   2       24.06       67.72     22.81 o 
  -8  -7   2       99.27      139.72     34.22 o 
  -7  -7   2      448.84      491.88     49.90 o 
  -6  -7   2      117.04      121.90     29.94 o 
  -5  -7   2     1331.89     1332.36     74.85 o 
  -4  -7   2     1650.83     1713.04     80.55 o 
  -3  -7   2        8.22       19.25     12.12 o 
  -2  -7   2       48.26       51.28     10.25 o 
  -1  -7   2     2814.02     2893.01     59.67 o 
   0  -7   2      763.29      804.42     32.21 o 
   1  -7   2     3334.10     3784.63     95.88 o 
   2  -7   2     3651.27     4255.77     74.28 o 
   3  -7   2      698.12      768.69     31.34 o 
   4  -7   2     1841.04     1944.72     83.41 o 
   5  -7   2     3360.60     3404.68    116.20 o 
   6  -7   2       56.06       61.31     21.39 o 
   7  -7   2     1611.53     1636.04     88.40 o 
   8  -7   2     1144.30     1044.36     74.14 o 
   9  -7   2      133.03      142.13     24.64 o 
  -9  -6   2      189.79      225.98     39.21 o 
  -8  -6   2      465.35      481.90     49.19 o 
  -7  -6   2        1.07        1.43     14.97 o 
  -6  -6   2     1467.88     1586.14     79.13 o 
  -5  -6   2     1143.29     1160.56     65.58 o 
  -4  -6   2       96.29      132.59     26.38 o 
  -3  -6   2      695.65      657.77     64.52 o 
  -2  -6   2     1726.27     1774.07     44.91 o 
  -1  -6   2      377.42      444.25     22.33 o 
   0  -6   2     5035.20     5519.41     91.25 o 
   1  -6   2     6089.93     7410.89     92.45 o 
   2  -6   2        7.83       10.51      6.42 o 
   3  -6   2     3758.64     4337.83    117.62 o 
   4  -6   2      829.59      906.06     54.89 o 
   5  -6   2      897.44      869.71     57.03 o 
   6  -6   2     1460.92     1395.67    252.71 o 
   7  -6   2     2297.15     2030.61    265.19 o 
   8  -6   2       51.13       54.11     16.33 o 
   9  -6   2     2050.15     1716.58    169.31 o 
  10  -6   2      470.11      430.19     64.87 o 
 -10  -5   2      281.63      260.20     44.20 o 
  -8  -5   2        0.03        6.42     15.68 o 
  -7  -5   2     1840.90     2009.59     87.68 o 
  -6  -5   2     2826.25     2683.97     96.95 o 
  -5  -5   2        0.93        3.56      7.23 o 
  -4  -5   2     1158.75     1060.77    239.53 o 
  -3  -5   2     3201.24     2917.33    544.28 o 
  -2  -5   2      407.80      442.97     20.55 o 
  -1  -5   2    16150.34    18210.15    652.64 o 
   0  -5   2      761.72      789.47     27.21 o 
   1  -5   2      533.04      492.17     21.38 o 
   2  -5   2     8383.83     9990.59    206.73 o 
   3  -5   2     1410.65     1507.80     78.06 o 
   4  -5   2     1211.52     1245.39     60.59 o 
   5  -5   2     2428.34     2341.08    311.88 o 
   6  -5   2      883.59      767.52     95.17 o 
   7  -5   2      228.57      221.36     33.51 o 
   8  -5   2     1755.33     1607.67    284.08 o 
   9  -5   2      325.40      311.48     32.66 o 
  10  -5   2      464.39      431.59     60.95 o 
 -11  -4   2      122.39      176.79     38.50 o 
 -10  -4   2      323.12      331.49     47.76 o 
  -8  -4   2     1495.89     1497.03     74.14 o 
  -7  -4   2     2380.84     2552.80     93.39 o 
  -6  -4   2       26.41       33.51     10.02 o 
  -5  -4   2     2935.21     2775.82    316.87 o 
  -4  -4   2     1509.42     1365.41    196.75 o 
  -3  -4   2     4722.97     4339.57   1123.49 o 
  -2  -4   2     9624.62     8729.12   1570.46 o 
  -1  -4   2     1167.45     1212.67     57.39 o 
   0  -4   2     3624.74     3967.31    173.58 o 
   1  -4   2    19162.84    22198.27    929.94 o 
   2  -4   2      742.75      775.97     23.80 o 
   3  -4   2     1348.98     1266.09    116.55 o 
   4  -4   2     5248.82     5183.84    686.14 o 
   5  -4   2     1198.65     1186.96    195.33 o 
   6  -4   2     3493.61     3055.84    418.10 o 
   7  -4   2     2607.98     2293.81    301.90 o 
   8  -4   2       30.96       35.40     20.67 o 
   9  -4   2      323.83      312.50     30.30 o 
  10  -4   2      641.46      583.78     43.49 o 
 -11  -3   2      160.64      169.66     36.36 o 
 -10  -3   2       75.04       68.44     24.24 o 
  -9  -3   2      610.21      620.91     54.18 o 
  -8  -3   2      576.39      679.37     49.19 o 
  -7  -3   2      497.89      517.71     31.72 o 
  -6  -3   2     3060.56     3322.31    114.77 o 
  -5  -3   2     1244.72     1431.19     37.82 o 
  -4  -3   2      926.41      954.49     67.37 o 
  -3  -3   2    10292.58     9101.26    115.49 o 
  -2  -3   2      340.64      273.03     18.53 o 
  -1  -3   2      780.42      652.99     27.80 o 
   0  -3   2     9528.17     9828.39    122.61 o 
   1  -3   2     3072.22     3228.60     70.57 o 
   2  -3   2     6367.39     7171.78    432.06 o 
   3  -3   2     3680.68     3890.04    299.56 o 
   4  -3   2     2269.05     2365.94    404.56 o 
   5  -3   2     4608.23     4398.74    715.37 o 
   6  -3   2     2662.34     2640.22    390.30 o 
   7  -3   2       75.59       82.70     15.92 o 
   8  -3   2     1660.23     1468.86    213.86 o 
   9  -3   2      514.28      485.36     62.73 o 
  10  -3   2        2.67        0.00     10.32 o 
 -11  -2   2      232.54      248.79     43.49 o 
 -10  -2   2      857.76      859.73     66.30 o 
  -9  -2   2       14.37       12.12     14.97 o 
  -8  -2   2      857.45      865.16     63.45 o 
  -7  -2   2     2548.38     2817.03     59.73 o 
  -6  -2   2      178.77      174.58     15.60 o 
  -5  -2   2     1052.97     1238.26     47.05 o 
  -4  -2   2     3461.95     3657.04     74.85 o 
  -3  -2   2      266.15      211.72     17.11 o 
  -2  -2   2     2659.61     2412.36     51.33 o 
  -1  -2   2    16604.34    11700.39    124.04 o 
   0  -2   2     1053.00     1031.53     33.51 o 
   1  -2   2     3438.09     3530.86     67.72 o 
   2  -2   2     4897.63     4910.85    737.47 o 
   3  -2   2     2264.82     2231.48    337.90 o 
   4  -2   2     6361.89     6221.24   1010.85 o 
   5  -2   2     3142.33     3068.50    497.59 o 
   6  -2   2        0.77        6.04      5.78 o 
   7  -2   2     1069.37      987.22    189.62 o 
   8  -2   2     1419.62     1390.87    204.59 o 
   9  -2   2        3.55       11.10     11.06 o 
  10  -2   2     1001.10      887.53     69.15 o 
 -11  -1   2      422.70      349.31     43.49 o 
 -10  -1   2       49.90       58.46     24.95 o 
  -9  -1   2     1542.10     1542.24    102.30 o 
  -8  -1   2     1403.16     1480.14    165.39 o 
  -7  -1   2      188.12      212.57     19.14 o 
  -6  -1   2     3501.19     3826.70     93.39 o 
  -5  -1   2     2152.96     2307.57     65.58 o 
  -4  -1   2      747.42      826.22     35.64 o 
  -3  -1   2      165.52      123.33     13.54 o 
  -2  -1   2      918.43      945.27     31.37 o 
  -1  -1   2      158.51      152.55     12.12 o 
   0  -1   2     6629.33     5509.80     74.85 o 
   1  -1   2      571.79      594.92     21.39 o 
   2  -1   2       17.43       19.54      3.52 o 
   3  -1   2     7101.79     6703.66    541.00 o 
   4  -1   2     4907.65     5253.01    681.86 o 
   5  -1   2       34.70       43.31      9.93 o 
   6  -1   2      681.47      662.73     70.93 o 
   7  -1   2     1045.47     1015.12    150.06 o 
   8  -1   2       39.82       25.32     12.07 o 
   9  -1   2     1160.01     1109.34    103.72 o 
  10  -1   2      715.08      615.21     57.74 o 
 -11   0   2       53.47       63.45     24.95 o 
 -10   0   2      377.26      393.05     30.24 o 
  -9   0   2     1689.11     1494.90     75.56 o 
  -8   0   2       38.25       34.40     11.06 o 
  -7   0   2     5179.30     5602.38    264.12 o 
  -6   0   2     1893.43     1845.59     45.80 o 
  -5   0   2      201.27      239.41     24.95 o 
  -4   0   2     2252.65     2466.54     64.16 o 
  -3   0   2     5035.26     6015.94     92.67 o 
  -2   0   2     5011.27     5854.34    134.02 o 
  -1   0   2    17752.59    17193.03    552.48 o 
   0   0   2     8247.73     6737.71    340.84 o 
   1   0   2      152.36      142.64      7.71 o 
   2   0   2    18143.71    20003.91   1107.80 o 
   3   0   2     1236.25     1131.72     67.62 o 
   4   0   2       88.31       86.58      7.90 o 
   5   0   2     1795.04     2077.58    123.10 o 
   6   0   2      987.61     1024.47     67.01 o 
   7   0   2      143.77      132.46     27.80 o 
   8   0   2     1635.73     1481.35     81.27 o 
   9   0   2      304.66      286.58     44.91 o 
  10   0   2      281.59      280.87     46.34 o 
 -11   1   2      444.16      438.23     39.21 o 
 -10   1   2      437.96      407.63     30.23 o 
  -9   1   2       17.71       17.16      9.74 o 
  -8   1   2     1279.08     1110.36     57.74 o 
  -7   1   2     3716.73     3911.37    373.19 o 
  -6   1   2      378.85      375.20     29.94 o 
  -5   1   2     9528.59    10281.42    877.55 o 
  -4   1   2     9229.29    10004.72    907.13 o 
  -3   1   2     8276.46     9113.50    340.89 o 
  -2   1   2     6304.46     6554.51   1030.10 o 
  -1   1   2     3460.33     3805.18    428.44 o 
   0   1   2     3842.20     3895.56    122.90 o 
   1   1   2     7829.04     8430.96    271.24 o 
   2   1   2      729.58      723.97     27.13 o 
   3   1   2     4859.37     5542.30    225.22 o 
   4   1   2     7052.69     7886.47    397.23 o 
   5   1   2     1597.70     1732.86     71.61 o 
   6   1   2      571.44      538.61     98.38 o 
   7   1   2     2108.81     2050.94     90.53 o 
   8   1   2       96.23       86.26     27.80 o 
   9   1   2      843.83      818.38     65.58 o 
  10   1   2      556.18      498.30     52.75 o 
 -12   2   2      396.53      409.90     47.76 o 
 -11   2   2      357.79      332.20     41.35 o 
 -10   2   2        1.26       12.17      9.74 o 
  -9   2   2     2508.13     2239.38    290.50 o 
  -8   2   2      417.23      355.43     29.94 o 
  -7   2   2       97.18      103.66     14.81 o 
  -6   2   2     4564.12     4325.39    657.98 o 
  -5   2   2     6884.49     6838.81   1201.55 o 
  -4   2   2     7800.08     7386.38    793.18 o 
  -3   2   2     7671.59     7255.26    679.92 o 
  -2   2   2     6440.16     7084.11    696.12 o 
  -1   2   2      744.70      928.17     53.11 o 
   0   2   2    15385.06    17506.15    152.20 o 
   1   2   2     1210.00     1065.75    140.08 o 
   2   2   2     4220.47     4795.30    163.96 o 
   3   2   2    11849.62    14240.63    574.58 o 
   4   2   2      907.57      983.68     25.86 o 
   5   2   2     2673.37     2998.15    118.84 o 
   6   2   2     1486.50     1545.23    136.16 o 
   7   2   2       21.93       30.65     17.11 o 
   8   2   2     1290.60     1209.75     76.28 o 
   9   2   2      474.25      358.58     49.90 o 
  10   2   2        3.17       21.39     13.54 o 
 -11   3   2      101.80      166.81     35.64 o 
 -10   3   2     1067.99     1019.41     69.86 o 
  -9   3   2      315.04      299.40     25.07 o 
  -8   3   2     2301.79     1893.36    321.86 o 
  -7   3   2     2861.20     2463.02    472.99 o 
  -6   3   2      217.87      204.62     12.14 o 
  -5   3   2     2748.22     2542.95    208.83 o 
  -4   3   2    10259.74    10310.78    828.48 o 
  -3   3   2     6295.03     6968.98    742.81 o 
  -2   3   2       21.24       51.26     15.33 o 
  -1   3   2     9482.59    10788.09    467.65 o 
   0   3   2     4467.90     5440.37    186.77 o 
   1   3   2    10102.37    11365.34    146.85 o 
   2   3   2    16167.00    18771.38    205.31 o 
   3   3   2       21.75       34.52      5.21 o 
   4   3   2     3701.23     4293.55    146.85 o 
   5   3   2     2158.47     2257.21    196.40 o 
   6   3   2       42.20       57.68     13.35 o 
   7   3   2      754.11      700.04     56.32 o 
   8   3   2      402.90      384.95     45.62 o 
   9   3   2        0.66        9.98     13.54 o 
  10   3   2      194.91      183.92     38.50 o 
 -11   4   2     1310.38     1300.28     84.12 o 
 -10   4   2       29.89       32.79     17.82 o 
  -9   4   2     1543.94     1573.31     84.12 o 
  -8   4   2     1963.89     1674.61    245.58 o 
  -7   4   2      276.34      236.19     19.01 o 
  -6   4   2     5295.16     5271.34    311.27 o 
  -5   4   2     1181.97     1090.22     75.50 o 
  -4   4   2      178.15      182.90     14.61 o 
  -3   4   2     1706.20     1663.59     91.60 o 
  -2   4   2     7853.90     8842.25    439.49 o 
  -1   4   2     3070.24     3640.90    120.83 o 
   0   4   2     7706.27     8722.79    310.46 o 
   1   4   2     1297.54     1393.67     53.47 o 
   2   4   2      365.09      424.87     31.37 o 
   3   4   2     1079.63     1142.74     52.75 o 
   4   4   2      799.50      829.07     47.76 o 
   5   4   2       21.67       14.26     13.54 o 
   6   4   2     1861.68     1969.46    131.17 o 
   7   4   2      378.94      352.16     42.77 o 
   8   4   2       68.43       72.71     25.66 o 
   9   4   2      210.01      250.22     43.49 o 
 -11   5   2       14.76       25.66     16.40 o 
 -10   5   2      739.67      778.46     63.45 o 
  -9   5   2     1730.70     1706.62     89.82 o 
  -8   5   2      161.62      151.84     31.37 o 
  -7   5   2     1907.62     1721.15     50.53 o 
  -6   5   2     2405.76     2252.93    136.16 o 
  -5   5   2      430.62      478.22     59.88 o 
  -4   5   2     8569.25     9143.99    461.94 o 
  -3   5   2     5629.03     6246.96    286.57 o 
  -2   5   2      591.17      609.63     26.38 o 
  -1   5   2     3592.40     3741.55    181.07 o 
   0   5   2     1078.11     1162.95     79.84 o 
   1   5   2      476.02      505.44     24.24 o 
   2   5   2     3964.55     4326.43    108.36 o 
   3   5   2      735.27      799.84     48.48 o 
   4   5   2       33.42       39.21     17.82 o 
   5   5   2     1717.83     1802.86     78.42 o 
   6   5   2      784.02      764.91     53.47 o 
   7   5   2       55.56       62.06     15.02 o 
   8   5   2      687.02      646.58     59.88 o 
   9   5   2        5.45       16.40     10.69 o 
 -11   6   2     1126.34     1130.62     81.98 o 
 -10   6   2     1434.06     1232.56     82.69 o 
  -9   6   2       10.25        4.28     13.54 o 
  -8   6   2     2056.16     2058.78     96.24 o 
  -7   6   2      371.14      337.90     37.78 o 
  -6   6   2      518.13      483.33     42.77 o 
  -5   6   2     5668.45     5687.77    312.59 o 
  -4   6   2     6370.20     6793.12    256.63 o 
  -3   6   2     1881.20     2175.14     69.86 o 
  -2   6   2     3008.64     3257.91    125.11 o 
  -1   6   2      791.82      822.55     62.38 o 
   0   6   2      498.14      491.07     45.98 o 
   1   6   2     2610.63     2563.49     86.26 o 
   2   6   2      673.61      732.83     49.19 o 
   3   6   2     1711.30     1709.47     76.28 o 
   4   6   2     1073.61     1116.36     63.45 o 
   5   6   2       65.81       64.87     22.81 o 
   6   6   2      110.31      147.56     31.37 o 
   7   6   2      632.06      592.98     53.47 o 
   8   6   2      236.35      178.93     39.21 o 
 -10   7   2       14.39       27.80     18.53 o 
  -9   7   2     1291.43     1327.37     83.41 o 
  -8   7   2      181.59      238.81     40.63 o 
  -7   7   2      353.46      323.64     39.92 o 
  -6   7   2     6394.62     6715.27    162.54 o 
  -5   7   2     1178.32     1116.72     39.79 o 
  -4   7   2      233.33      243.71     25.31 o 
  -3   7   2     2942.27     3231.37    150.77 o 
  -2   7   2     1018.16     1040.03     35.83 o 
  -1   7   2      314.27      343.63     19.86 o 
   0   7   2     2484.47     2486.50     88.40 o 
   1   7   2      952.37      883.25     54.89 o 
   2   7   2     1135.07     1075.01     62.02 o 
   3   7   2     3035.84     3072.48    109.07 o 
   4   7   2      172.07      144.00     31.37 o 
   5   7   2      365.15      349.31     41.35 o 
   6   7   2      606.75      612.36     54.89 o 
   7   7   2       33.99       49.19     24.24 o 
   8   7   2       48.91       53.47     24.24 o 
 -10   8   2     1313.21     1238.26     84.83 o 
  -9   8   2      566.07      526.10     52.75 o 
  -8   8   2      190.94      173.23     37.78 o 
  -7   8   2     1475.92     1404.36     81.27 o 
  -6   8   2      871.35      871.84     60.59 o 
  -5   8   2     1729.70     1664.90     52.07 o 
  -4   8   2     1404.15     1365.94     46.34 o 
  -3   8   2      403.15      413.46     25.19 o 
  -2   8   2      526.87      465.73     25.98 o 
  -1   8   2     3490.16     3668.12    376.04 o 
   0   8   2      645.47      635.17     48.48 o 
   1   8   2     1832.75     1785.04     83.41 o 
   2   8   2     2444.38     2376.72     98.38 o 
   3   8   2       12.75       32.79     19.96 o 
   4   8   2      592.23      549.63     51.33 o 
   5   8   2      982.04      938.14     68.44 o 
   6   8   2        8.89       28.51     19.96 o 
   7   8   2      407.45      436.28     48.48 o 
  -9   9   2      375.35      414.89     47.05 o 
  -8   9   2     1098.20     1011.57     74.14 o 
  -7   9   2      137.47      181.78     37.07 o 
  -6   9   2     1420.01     1418.62     79.84 o 
  -5   9   2     1677.61     1591.68     53.98 o 
  -4   9   2      227.01      221.04     23.17 o 
  -3   9   2     2862.89     2830.68    162.54 o 
  -2   9   2     1696.30     1641.37     51.05 o 
  -1   9   2      280.19      290.14     34.93 o 
   0   9   2     1651.28     1658.14     83.41 o 
   1   9   2     1022.51      970.22     65.58 o 
   2   9   2       76.37       62.73     24.24 o 
   3   9   2      349.91      325.07     45.62 o 
   4   9   2      307.04      360.71     49.19 o 
   5   9   2        0.09       29.94     19.96 o 
   6   9   2      377.26      381.39     44.20 o 
  -9  10   2      867.97      772.75     65.58 o 
  -8  10   2       41.62       37.78     15.68 o 
  -7  10   2      585.80      600.95     56.32 o 
  -6  10   2     1026.94     1005.15     69.86 o 
  -5  10   2      198.69      196.04     34.93 o 
  -4  10   2     2052.38     1969.31     87.68 o 
  -3  10   2     2220.87     2088.01     92.67 o 
  -2  10   2      153.09      148.99     32.08 o 
  -1  10   2     1185.45     1086.42     69.86 o 
   0  10   2      542.57      494.02     49.19 o 
   1  10   2      112.01      119.05     32.08 o 
   2  10   2      444.50      445.55     49.19 o 
   3  10   2      329.13      315.80     46.34 o 
   4  10   2       32.63       40.63     17.82 o 
   5  10   2      624.68      633.74     57.74 o 
  -8  11   2     1883.70     1777.19    101.23 o 
  -7  11   2      687.07      573.15     54.89 o 
  -6  11   2       83.03      106.22     28.51 o 
  -5  11   2     1714.28     1523.41     84.12 o 
  -4  11   2      749.00      754.22     59.88 o 
  -3  11   2       96.76      101.23     28.51 o 
  -2  11   2     1317.93     1253.94     78.42 o 
  -1  11   2      524.64      510.42     52.04 o 
   0  11   2      299.41      294.42     44.20 o 
   1  11   2      247.15      195.33     39.92 o 
   2  11   2      133.71      146.14     34.93 o 
   3  11   2      168.74      185.35     37.07 o 
   4  11   2      479.92      476.20     49.90 o 
  -4  12   2      257.51      245.23     42.77 o 
  -3  12   2     1427.25     1263.21     80.55 o 
  -2  12   2      191.08      199.60     39.21 o 
  -1  12   2      175.73      146.14     36.36 o 
   0  12   2      868.74      783.45     67.72 o 
   1  12   2       17.82       46.34     24.24 o 
   2  12   2      139.66      123.33     34.93 o 
  -3  13   2       83.72       86.26     29.23 o 
  -2  13   2      289.32      289.43     48.48 o 
  -1  13   2      542.28      515.41     57.03 o 
  -1 -13   3        5.85       52.75     25.66 o 
   0 -13   3      352.66      366.42     52.04 o 
   1 -13   3     1449.35     1442.14     89.11 o 
  -4 -12   3      221.63      225.98     47.05 o 
  -3 -12   3      597.84      569.59     59.17 o 
  -2 -12   3       22.59       38.50     22.81 o 
  -1 -12   3       70.83       80.55     27.09 o 
   0 -12   3      878.94      910.34     69.86 o 
   1 -12   3      197.35      194.61     38.50 o 
   3 -12   3      361.16      454.10     48.48 o 
   4 -12   3        4.12        4.99     10.69 o 
   5 -12   3      799.25      841.19     67.72 o 
  -5 -11   3      214.43      273.74     44.91 o 
  -4 -11   3      410.91      428.44     50.61 o 
  -3 -11   3        2.03       37.07     21.39 o 
  -2 -11   3      245.08      246.65     42.06 o 
  -1 -11   3      487.48      481.90     51.33 o 
   0 -11   3        0.40        0.71     14.26 o 
   1 -11   3     2431.23     2418.68     72.27 o 
   2 -11   3     2450.84     2453.22     73.34 o 
   3 -11   3       80.28       62.02     25.66 o 
   4 -11   3      971.09      993.03     71.29 o 
   5 -11   3      648.40      692.20     60.59 o 
   6 -11   3       60.28       77.70     21.39 o 
  -7 -10   3       29.75       42.77     16.40 o 
  -6 -10   3      193.96      245.94     42.77 o 
  -5 -10   3      613.19      643.72     59.17 o 
  -4 -10   3       32.29       38.50     19.96 o 
  -3 -10   3     1047.11      960.24     69.86 o 
  -2 -10   3      830.15      806.26     62.73 o 
  -1 -10   3        3.68       30.65     18.53 o 
   0 -10   3     2033.66     2124.92     63.80 o 
   1 -10   3      476.34      467.93     31.50 o 
   2 -10   3      296.68      315.45     26.66 o 
   3 -10   3      890.17      862.58     62.73 o 
   4 -10   3      797.98      731.41     59.88 o 
   5 -10   3      297.08      283.01     44.20 o 
   6 -10   3     1768.66     1670.26     95.53 o 
   7 -10   3      395.76      352.16     42.77 o 
  -8  -9   3       17.97       48.48     17.11 o 
  -7  -9   3      329.01      346.46     42.77 o 
  -6  -9   3      384.43      417.03     47.76 o 
  -5  -9   3       26.88       29.94     21.39 o 
  -4  -9   3     1262.74     1226.86     76.99 o 
  -3  -9   3      710.77      709.31     57.74 o 
  -2  -9   3      552.62      580.99     50.61 o 
  -1  -9   3     1732.88     1849.71     89.47 o 
   0  -9   3      281.99      274.12     23.84 o 
   1  -9   3     1357.55     1274.02     47.11 o 
   2  -9   3     1841.73     1996.72     63.80 o 
   3  -9   3     1362.42     1259.65     72.71 o 
   4  -9   3      178.77      156.83     33.51 o 
   5  -9   3     1210.26     1338.78     81.27 o 
   6  -9   3      221.57      229.55     40.63 o 
   7  -9   3     1125.95     1185.51     80.55 o 
   8  -9   3     1039.99      988.04     77.70 o 
  -8  -8   3      349.48      394.22     44.91 o 
  -7  -8   3       94.26      106.93     29.94 o 
  -6  -8   3      210.05      256.63     42.06 o 
  -5  -8   3      969.69     1024.40     69.15 o 
  -4  -8   3      388.33      424.16     44.20 o 
  -3  -8   3      158.31      164.67     31.37 o 
  -2  -8   3     1608.50     1660.28     65.58 o 
  -1  -8   3      657.82      709.30     33.59 o 
   0  -8   3     1771.16     1964.49     98.73 o 
   1  -8   3     2151.79     2330.08     59.93 o 
   2  -8   3      117.81      143.69     18.13 o 
   3  -8   3      914.83      908.91     59.17 o 
   4  -8   3     3408.70     3562.23    121.90 o 
   5  -8   3        4.79       12.12     14.97 o 
   6  -8   3     1439.83     1566.18     88.40 o 
   7  -8   3     1248.17     1243.96     81.27 o 
   8  -8   3       85.45       83.41     27.09 o 
   9  -8   3      353.02      389.23     56.32 o 
  -9  -7   3      533.57      550.34     53.47 o 
  -8  -7   3       31.65       69.15     25.66 o 
  -7  -7   3      580.77      579.57     54.18 o 
  -6  -7   3     1555.41     1587.57     84.12 o 
  -5  -7   3      432.96      453.39     44.91 o 
  -4  -7   3      413.07      432.00     42.77 o 
  -3  -7   3      346.20      342.62     22.44 o 
  -2  -7   3      345.12      391.50     28.16 o 
  -1  -7   3     1579.17     1647.45     47.39 o 
   0  -7   3     7787.54     9016.59    178.57 o 
   1  -7   3       13.65       24.24      8.91 o 
   2  -7   3     1662.42     1740.33     99.09 o 
   3  -7   3     4590.15     5195.60    383.17 o 
   4  -7   3       19.37       25.66     14.26 o 
   5  -7   3     1849.29     1993.91     91.25 o 
   6  -7   3      166.94      169.66     34.93 o 
   7  -7   3        0.02        3.56     12.83 o 
   8  -7   3      559.66      485.24     57.74 o 
   9  -7   3     1290.48     1162.77    179.29 o 
  -9  -6   3       23.95       33.51     21.39 o 
  -8  -6   3      176.02      238.81     40.63 o 
  -7  -6   3      815.67      884.68     62.73 o 
  -6  -6   3      230.66      285.86     38.50 o 
  -4  -6   3      909.64      735.68    137.23 o 
  -3  -6   3        0.53        1.07      6.05 o 
  -2  -6   3     1940.37     1934.37    184.99 o 
  -1  -6   3     4604.56     4939.65    198.89 o 
   0  -6   3      156.06      188.32     15.87 o 
   1  -6   3     1273.07     1317.76     39.45 o 
   2  -6   3     5340.34     6357.87    129.74 o 
   3  -6   3       89.69      124.50     14.11 o 
   4  -6   3     6464.08     7297.69    161.82 o 
   5  -6   3     3047.53     3103.85    109.78 o 
   6  -6   3      142.27      137.53     21.15 o 
   7  -6   3     1280.96     1252.76    150.77 o 
   8  -6   3      937.30      878.89    116.91 o 
   9  -6   3      157.60      169.96     29.58 o 
  -9  -5   3      143.40      191.05     36.36 o 
  -8  -5   3      561.13      621.63     53.47 o 
  -7  -5   3      317.18      387.80     42.06 o 
  -6  -5   3     1895.90     2023.85     84.83 o 
  -5  -5   3     2460.06     2196.91    522.54 o 
  -4  -5   3       82.95       76.57     13.90 o 
  -3  -5   3     2033.03     1822.14    387.45 o 
  -2  -5   3     5936.73     5939.87    681.51 o 
  -1  -5   3      415.84      459.57     22.11 o 
   0  -5   3     2115.80     2116.92     61.31 o 
   1  -5   3     2419.17     2489.79     68.08 o 
   2  -5   3      413.52      502.07     31.37 o 
   3  -5   3    10595.64    13045.99    116.92 o 
   4  -5   3     3055.83     2964.49    395.64 o 
   5  -5   3        2.88        3.15      7.30 o 
   6  -5   3     1395.11     1257.08    148.28 o 
   7  -5   3      871.55      820.92    106.22 o 
   8  -5   3     1083.70      997.81    166.10 o 
   9  -5   3     2483.18     2237.91    300.48 o 
  10  -5   3      267.13      275.23     34.22 o 
 -11  -4   3        0.06        1.43     11.41 o 
 -10  -4   3      192.77      211.01     39.92 o 
  -9  -4   3      255.90      276.59     38.50 o 
  -8  -4   3        3.57       17.11     17.11 o 
  -7  -4   3     2162.24     2048.80     84.83 o 
  -6  -4   3     1674.12     1670.08    104.44 o 
  -5  -4   3      341.12      333.66     20.72 o 
  -4  -4   3     4134.66     3268.53     77.70 o 
  -3  -4   3     4854.79     3623.54     79.84 o 
  -2  -4   3      513.45      465.51     28.51 o 
  -1  -4   3     6758.24     6342.44    107.64 o 
   0  -4   3      814.11      754.22     37.78 o 
   1  -4   3     1810.65     2016.72     64.87 o 
   2  -4   3     3749.72     4050.45    110.85 o 
   3  -4   3     1914.67     2205.38    156.20 o 
   4  -4   3      384.42      340.37     33.51 o 
   5  -4   3     4626.27     4522.37    700.40 o 
   6  -4   3     1724.58     1573.32    180.36 o 
   7  -4   3      377.08      341.15     28.23 o 
   8  -4   3     1635.99     1615.97    204.24 o 
   9  -4   3      179.04      166.01     38.14 o 
  10  -4   3      316.55      292.71     33.01 o 
 -11  -3   3      278.82      283.01     45.62 o 
 -10  -3   3       92.46      102.65     29.23 o 
  -8  -3   3     2709.23     2891.66     89.47 o 
  -7  -3   3     1440.51     1647.13     48.70 o 
  -6  -3   3      399.39      379.25     29.94 o 
  -5  -3   3     3000.98     3008.33     78.42 o 
  -4  -3   3     1661.06     1687.37     54.89 o 
  -3  -3   3      775.89      655.84     33.51 o 
  -2  -3   3     5376.52     3946.47     79.13 o 
  -1  -3   3      851.21      657.98     32.08 o 
   0  -3   3     3178.26     2887.85     69.15 o 
   1  -3   3     6298.02     6717.41    113.35 o 
   2  -3   3      274.37      230.10     37.43 o 
   3  -3   3     5433.13     5601.37    842.97 o 
   4  -3   3     3447.23     3309.10    581.70 o 
   5  -3   3     1215.59     1238.25    182.85 o 
   6  -3   3     1768.32     1535.86    142.22 o 
   7  -3   3     1772.34     1696.21    236.32 o 
   8  -3   3       55.58       41.21     17.82 o 
   9  -3   3      407.93      419.28     46.34 o 
  10  -3   3      548.34      591.66    120.12 o 
 -11  -2   3      200.07      218.14     40.63 o 
 -10  -2   3      211.61      194.61     37.78 o 
  -9  -2   3     2051.89     1946.94     60.48 o 
  -8  -2   3      559.38      572.94     30.70 o 
  -7  -2   3     1203.58     1325.94     59.88 o 
  -6  -2   3     3722.92     4069.08     98.38 o 
  -5  -2   3       32.42       34.93     12.12 o 
  -4  -2   3     2497.08     2844.37     70.57 o 
  -3  -2   3    13873.44    13632.28    158.97 o 
  -2  -2   3     4814.00     4404.13     80.55 o 
  -1  -2   3    12022.96     7971.35    110.50 o 
   0  -2   3     5064.68     4473.28     81.27 o 
   1  -2   3       27.04       30.13      7.13 o 
   2  -2   3    10218.14    11587.76    153.27 o 
   3  -2   3    11313.05    11632.19   1713.04 o 
   4  -2   3      519.11      611.52    100.87 o 
   5  -2   3     2136.53     2110.34    344.32 o 
   6  -2   3     1273.73     1209.05    119.76 o 
   7  -2   3        0.08        8.29      8.72 o 
   8  -2   3      425.58      422.09     50.97 o 
   9  -2   3      207.02      194.18     26.96 o 
  10  -2   3       48.67       60.59     22.10 o 
 -11  -1   3      373.61      325.78     46.34 o 
 -10  -1   3     1342.95     1287.78    101.94 o 
  -9  -1   3      226.30      249.62     23.94 o 
  -8  -1   3     1452.10     1524.18     49.39 o 
  -7  -1   3     1131.92     1210.46     58.46 o 
  -6  -1   3       44.91       38.50     13.54 o 
  -5  -1   3     1864.66     1891.25     62.73 o 
  -4  -1   3     5016.90     5272.41     98.38 o 
  -3  -1   3     3733.66     4222.35     81.27 o 
  -2  -1   3    14978.28    14322.34    154.69 o 
  -1  -1   3     6360.62     5161.20     82.69 o 
   0  -1   3      911.75      824.16     68.03 o 
   1  -1   3     5314.95     5118.82    268.58 o 
   2  -1   3     5326.14     4950.11    347.12 o 
   3  -1   3      169.57      174.67     18.99 o 
   4  -1   3     4484.46     4372.38    301.85 o 
   5  -1   3     2588.81     2568.37    246.30 o 
   6  -1   3      167.11      144.94     28.51 o 
   7  -1   3      769.11      787.49     55.60 o 
   8  -1   3     1145.95     1139.03    121.19 o 
   9  -1   3       59.43       51.33     23.52 o 
  10  -1   3     1141.70      977.35     74.14 o 
 -11   0   3      525.86      613.78     54.89 o 
 -10   0   3       89.90       90.34     18.06 o 
  -9   0   3      407.61      426.68     28.73 o 
  -8   0   3     2037.03     2096.36     57.64 o 
  -7   0   3      333.62      377.37     23.04 o 
  -6   0   3     3139.53     3441.76    175.37 o 
  -5   0   3     4631.64     5355.11    109.07 o 
  -4   0   3     2816.57     3163.02     76.28 o 
  -3   0   3    15438.76    17605.84    185.35 o 
  -2   0   3     5561.46     5667.42    117.62 o 
  -1   0   3     1016.02      972.65     53.11 o 
   0   0   3       72.59       79.36      5.97 o 
   1   0   3     8703.42     8241.08    199.22 o 
   2   0   3      677.46      693.01     37.78 o 
   3   0   3     6360.82     6721.63    399.58 o 
   4   0   3     3413.97     3684.03    195.61 o 
   5   0   3      100.01      122.59     17.82 o 
   6   0   3     3039.34     3304.09    313.31 o 
   7   0   3     1232.67     1215.48     98.02 o 
   8   0   3      192.07      185.35     37.07 o 
   9   0   3      908.81      862.58     68.44 o 
  10   0   3      162.32      179.64     38.50 o 
 -12   1   3      198.89      270.18     44.20 o 
 -11   1   3        5.09       13.54     16.40 o 
 -10   1   3      467.70      467.31     45.98 o 
  -9   1   3     1459.03     1423.64    199.96 o 
  -8   1   3       63.85       84.19     15.33 o 
  -7   1   3     2984.97     2948.37    201.74 o 
  -6   1   3     3194.16     3314.86    218.85 o 
  -5   1   3      417.80      476.17     24.95 o 
  -4   1   3     9876.43    10426.10    299.51 o 
  -3   1   3      944.76     1029.54    130.10 o 
  -2   1   3     1759.25     1792.25    255.57 o 
  -1   1   3      467.58      494.38     28.82 o 
   0   1   3     5345.95     5259.53    226.68 o 
   1   1   3      104.42       93.19      7.13 o 
   2   1   3    13029.61    13882.80    468.72 o 
   3   1   3     3261.27     3489.01    176.71 o 
   4   1   3      638.19      694.29     57.14 o 
   5   1   3     1651.38     1669.88     81.92 o 
   6   1   3     1715.86     1802.12    175.72 o 
   7   1   3      292.76      275.17     40.63 o 
   8   1   3     1643.73     1451.41     85.54 o 
   9   1   3      115.55      127.60     31.37 o 
  10   1   3       23.01       28.51     14.26 o 
 -12   2   3       56.10       93.39     27.09 o 
 -11   2   3      519.18      580.28     54.18 o 
 -10   2   3      651.88      632.32     54.18 o 
  -9   2   3      210.93      213.64     23.11 o 
  -8   2   3     1925.15     1671.42    255.57 o 
  -7   2   3     1060.05     1062.24     61.31 o 
  -6   2   3      215.17      224.55     21.39 o 
  -5   2   3    11303.85    11579.14   1317.17 o 
  -4   2   3     1430.58     1323.54    116.04 o 
  -3   2   3     2520.11     2356.42    363.21 o 
  -2   2   3      627.31      556.46     56.67 o 
  -1   2   3     3773.28     4244.48    139.45 o 
   0   2   3      439.16      410.75     14.76 o 
   1   2   3     9666.25     9169.45    981.83 o 
   2   2   3      394.99      467.90     27.16 o 
   3   2   3      714.34      732.04     40.68 o 
   4   2   3     2840.50     2973.22    114.80 o 
   5   2   3      591.35      616.03     85.90 o 
   6   2   3      992.79      953.82     61.31 o 
   7   2   3      911.28      856.16     62.73 o 
   8   2   3      158.10      127.60     32.08 o 
   9   2   3      170.61      141.15     33.51 o 
  10   2   3      282.89      186.77     39.21 o 
 -12   3   3      789.29      856.87     69.86 o 
 -11   3   3      744.39      818.38     65.58 o 
 -10   3   3      359.99      389.94     44.20 o 
  -9   3   3     1781.43     1796.44     87.68 o 
  -8   3   3      611.98      534.44     81.62 o 
  -7   3   3      240.03      224.51     39.56 o 
  -6   3   3     3916.21     3643.78    274.15 o 
  -5   3   3     1212.67     1271.77     82.67 o 
  -4   3   3     4225.36     3945.15    572.08 o 
  -3   3   3    19766.30    21006.24   2159.65 o 
  -2   3   3     1935.74     2125.95    127.25 o 
  -1   3   3     4024.72     4359.83    224.91 o 
   0   3   3    17005.09    18738.59    204.59 o 
   1   3   3       30.91       35.78     12.12 o 
   2   3   3     4282.15     4950.14     51.72 o 
   3   3   3     1459.39     1481.47     92.67 o 
   4   3   3      152.90      161.58     17.62 o 
   5   3   3     2409.06     2619.21    229.90 o 
   6   3   3     2054.59     2096.03    189.27 o 
   7   3   3       55.26       52.04     21.39 o 
   8   3   3      219.75      172.52     37.78 o 
   9   3   3      281.96      253.78     44.91 o 
 -11   4   3      191.98      271.60     44.91 o 
 -10   4   3     2077.98     1895.53     97.66 o 
  -9   4   3      184.52      196.75     36.36 o 
  -8   4   3      955.42      907.49     60.59 o 
  -6   4   3        5.94        6.47      4.90 o 
  -5   4   3     3521.84     3405.99    439.13 o 
  -4   4   3     5345.61     5306.43    608.08 o 
  -3   4   3     5555.85     6438.16    381.03 o 
  -2   4   3     5187.86     5657.99    351.45 o 
  -1   4   3    10968.94    12296.64    742.46 o 
   0   4   3      219.74      220.31     15.68 o 
   1   4   3     7325.02     8048.34    139.01 o 
   2   4   3      865.69      974.50     49.19 o 
   3   4   3        9.51       17.11     12.12 o 
   4   4   3     3617.81     3732.88    137.94 o 
   5   4   3     1110.49     1128.82     63.09 o 
   6   4   3       48.50       47.35     13.50 o 
   7   4   3      750.61      689.35     59.17 o 
   8   4   3      319.58      285.15     47.05 o 
   9   4   3       70.63       68.44     22.81 o 
 -11   5   3     1236.41     1235.41     84.83 o 
 -10   5   3      176.96      223.13     40.63 o 
  -9   5   3      837.68      864.00     64.16 o 
  -8   5   3     2261.98     2087.29     94.10 o 
  -7   5   3       84.50       86.97     24.24 o 
  -6   5   3     3553.93     3334.53    427.72 o 
  -5   5   3     7282.17     7241.53    786.30 o 
  -4   5   3       75.57       83.35     11.97 o 
  -3   5   3     2368.46     2199.13    126.18 o 
  -2   5   3     4630.53     5082.93    258.77 o 
  -1   5   3       99.91      142.18     17.11 o 
   0   5   3     7137.64     8306.05    248.79 o 
   1   5   3     1307.32     1345.19     60.59 o 
   2   5   3        1.10        0.71      9.98 o 
   3   5   3     2532.14     2592.01     89.11 o 
   4   5   3     1477.60     1593.27     72.71 o 
   5   5   3      205.65      191.37     30.30 o 
   6   5   3     1132.51     1032.46    120.48 o 
   7   5   3      574.93      547.49     54.18 o 
   8   5   3       27.56       28.51     18.53 o 
 -11   6   3       21.23       51.33     21.39 o 
 -10   6   3     1173.34     1171.96     80.55 o 
  -9   6   3     1302.92     1305.27     81.27 o 
  -8   6   3       24.09       43.49     20.67 o 
  -7   6   3     3287.41     3642.07    121.90 o 
  -6   6   3     2607.92     2462.62    156.48 o 
  -5   6   3       37.35       42.23     10.27 o 
  -4   6   3     3523.34     3867.47    177.15 o 
  -3   6   3      111.21      128.98     18.53 o 
  -2   6   3     2913.78     3271.98     61.00 o 
  -1   6   3     1634.39     1662.00    100.87 o 
   0   6   3     2691.08     2976.79    146.14 o 
   1   6   3       80.05      110.50     24.24 o 
   2   6   3     1977.91     1938.30     80.55 o 
   3   6   3      695.20      713.59     50.61 o 
   4   6   3      429.43      403.49     40.63 o 
   5   6   3      972.83      891.80     60.59 o 
   6   6   3      484.08      467.40     33.76 o 
   7   6   3      142.85      146.85     35.64 o 
   8   6   3      235.68      241.66     47.05 o 
 -11   7   3     1384.95     1351.61     92.67 o 
 -10   7   3     1072.97     1045.79     77.70 o 
  -9   7   3      146.60      163.96     36.36 o 
  -8   7   3     1288.31     1249.67     77.70 o 
  -7   7   3      862.87      855.45     61.31 o 
  -6   7   3      347.35      374.22     25.34 o 
  -5   7   3     3375.12     3156.54    227.76 o 
  -4   7   3      197.62      234.42     22.81 o 
  -3   7   3      664.24      659.18     30.47 o 
  -2   7   3     4770.35     5318.13    306.18 o 
  -1   7   3     1106.15     1136.60     35.56 o 
   0   7   3       19.25       30.65     14.97 o 
   1   7   3     1126.02     1151.29     64.16 o 
   2   7   3      327.14      307.25     36.36 o 
   3   7   3      729.60      754.93     55.60 o 
   4   7   3      993.96      982.34     65.58 o 
   5   7   3      100.54       99.80     28.51 o 
   6   7   3       98.72      127.60     33.51 o 
   7   7   3      224.58      213.15     42.77 o 
 -10   8   3      408.49      399.92     46.34 o 
  -9   8   3      706.06      712.16     62.02 o 
  -8   8   3      564.91      525.39     52.04 o 
  -7   8   3      352.90      386.38     44.20 o 
  -6   8   3     2249.51     2213.47     95.53 o 
  -5   8   3      679.25      630.29     33.17 o 
  -4   8   3     1852.70     1848.51     57.74 o 
  -3   8   3     2439.57     2236.60    182.50 o 
  -2   8   3     1161.07     1246.14     63.45 o 
  -1   8   3     1141.70     1070.74     63.45 o 
   0   8   3     3884.95     3671.30    119.76 o 
   1   8   3       17.26       20.67     15.68 o 
   2   8   3      425.85      372.12     42.06 o 
   3   8   3      605.91      613.07     53.47 o 
   4   8   3       42.99       49.90     24.24 o 
   5   8   3      468.69      450.54     50.61 o 
   6   8   3      277.56      316.52     45.62 o 
   7   8   3        1.22       21.74     11.76 o 
  -9   9   3      239.98      304.40     47.05 o 
  -8   9   3      169.94      200.32     39.92 o 
  -7   9   3     2315.30     2144.32    102.65 o 
  -6   9   3      344.55      352.16     41.35 o 
  -5   9   3     1136.50     1114.72     46.34 o 
  -4   9   3     2494.85     2510.10     95.53 o 
  -3   9   3      388.40      372.03     26.88 o 
  -2   9   3      930.05      927.45     61.31 o 
  -1   9   3     1767.34     1610.38     82.69 o 
   0   9   3       83.65       71.29     23.52 o 
   1   9   3     1153.03     1098.54     71.29 o 
   2   9   3      517.58      435.57     47.05 o 
   3   9   3        0.65        0.00     14.26 o 
   4   9   3      564.11      546.77     53.47 o 
   5   9   3      429.44      449.11     49.19 o 
   6   9   3        1.52       22.81     17.11 o 
  -9  10   3      545.93      546.77     54.18 o 
  -8  10   3     1816.50     1864.16    101.23 o 
  -7  10   3      130.82      176.08     37.78 o 
  -6  10   3      693.21      595.96     54.89 o 
  -5  10   3     1213.63     1106.51     53.47 o 
  -4  10   3        0.60        0.25      9.93 o 
  -3  10   3      968.51      902.50     63.45 o 
  -2  10   3     2565.51     2322.54    102.65 o 
  -1  10   3      150.84      131.17     31.37 o 
   0  10   3      832.18      789.86     62.73 o 
   1  10   3     1041.26      926.74     69.15 o 
   2  10   3       38.92       47.76     21.39 o 
   3  10   3      818.38      861.15     68.44 o 
   4  10   3      171.85      230.97     42.06 o 
   5  10   3       21.98       55.60     19.25 o 
  -7  11   3      938.94      921.03     69.86 o 
  -6  11   3      313.03      352.16     43.49 o 
  -4  11   3     1058.71      944.56     67.72 o 
  -3  11   3      846.89      816.24     64.16 o 
  -2  11   3       51.24       80.55     27.09 o 
  -1  11   3     1011.32      965.94     71.29 o 
   0  11   3      295.91      307.25     47.05 o 
   1  11   3       42.86       35.64     22.10 o 
   2  11   3      309.69      355.72     42.77 o 
   3  11   3      251.78      239.53     40.63 o 
  -4  12   3      288.04      253.07     42.77 o 
  -3  12   3      169.11      159.68     37.07 o 
  -2  12   3      994.25      933.86     72.00 o 
  -1  12   3      271.83      241.66     44.20 o 
   0  12   3       11.51       44.20     22.81 o 
   1  12   3      617.51      589.55     61.31 o 
   2  12   3       26.15       54.89     17.82 o 
  -3 -12   4      291.40      288.00     49.19 o 
  -2 -12   4      346.55      352.16     52.04 o 
  -1 -12   4      190.12      217.43     42.06 o 
   0 -12   4      107.75      126.18     33.51 o 
   1 -12   4     1868.39     1898.38     98.38 o 
   2 -12   4      396.84      367.13     43.49 o 
   3 -12   4      417.15      454.10     47.76 o 
   4 -12   4      782.29      834.06     66.30 o 
  -5 -11   4      199.44      224.56     44.20 o 
  -4 -11   4      304.19      372.12     53.47 o 
  -3 -11   4      587.01      649.43     60.59 o 
  -2 -11   4       30.98       31.37     20.67 o 
  -1 -11   4      380.79      409.19     49.19 o 
   0 -11   4      641.49      670.81     57.03 o 
   1 -11   4       18.69       31.07     14.09 o 
   2 -11   4     2012.16     2073.75     99.80 o 
   3 -11   4      868.56      901.78     67.72 o 
   4 -11   4       75.37       94.81     26.38 o 
   5 -11   4      529.37      533.94     52.75 o 
   6 -11   4     1008.35     1077.86     78.42 o 
  -7 -10   4      281.90      260.91     44.91 o 
  -6 -10   4       33.92       60.59     19.25 o 
  -5 -10   4      354.25      454.10     49.19 o 
  -4 -10   4      315.99      352.87     49.90 o 
  -3 -10   4       70.39       62.73     24.95 o 
  -2 -10   4      986.32     1029.39     70.57 o 
  -1 -10   4     1805.22     1803.67     81.27 o 
   0 -10   4        4.24       12.31     10.44 o 
   1 -10   4      795.14      824.67     41.57 o 
   2 -10   4      399.10      398.50     43.49 o 
   3 -10   4       59.38       56.32     22.10 o 
   4 -10   4      630.65      705.74     59.88 o 
   5 -10   4     1175.62     1168.40     79.13 o 
   6 -10   4      236.63      208.87     39.92 o 
   7 -10   4     1571.50     1646.74     99.09 o 
  -8  -9   4      310.90      369.98     42.77 o 
  -7  -9   4        4.19       30.65     16.40 o 
  -6  -9   4      933.51      970.93     72.71 o 
  -5  -9   4      976.95      963.09     70.57 o 
  -4  -9   4        1.43        5.70     15.68 o 
  -3  -9   4      503.85      504.00     49.19 o 
  -2  -9   4     1058.34     1191.86     54.89 o 
  -1  -9   4      155.65      181.06     22.11 o 
   0  -9   4     2969.43     3185.26     76.84 o 
   1  -9   4      308.78      292.82     25.93 o 
   2  -9   4     1035.82     1133.21     45.87 o 
   3  -9   4     2964.90     3295.61    121.19 o 
   4  -9   4     2759.12     2877.87    116.91 o 
   5  -9   4      427.80      444.12     48.48 o 
   6  -9   4     1503.62     1500.60     90.53 o 
   7  -9   4      117.75      135.45     31.37 o 
  -8  -8   4       42.60       51.33     20.67 o 
  -7  -8   4      746.80      809.82     65.58 o 
  -6  -8   4      327.70      337.19     47.05 o 
  -5  -8   4      143.75      121.90     30.65 o 
  -4  -8   4     1095.85     1105.67     69.86 o 
  -3  -8   4      457.79      463.33     34.22 o 
  -2  -8   4      843.30      870.17     38.57 o 
  -1  -8   4     5715.95     6070.83    138.30 o 
   0  -8   4      716.35      813.35     37.05 o 
   1  -8   4      287.88      309.62     32.44 o 
   2  -8   4     1055.11     1139.80     62.02 o 
   3  -8   4       83.24       91.96     25.66 o 
   4  -8   4     1378.31     1447.85     80.55 o 
   5  -8   4     1877.19     1968.24     96.95 o 
   6  -8   4       85.34      129.74     32.08 o 
   7  -8   4      295.58      356.44     50.61 o 
   8  -8   4      930.57     1008.00     78.42 o 
  -9  -7   4      113.30      141.15     32.79 o 
  -8  -7   4      455.12      526.81     53.47 o 
  -7  -7   4       50.20       81.27     27.80 o 
  -6  -7   4      265.69      297.27     42.77 o 
  -5  -7   4     1048.42     1094.97     69.15 o 
  -4  -7   4      836.99      762.41     67.72 o 
  -3  -7   4       15.74       29.23     10.59 o 
  -2  -7   4     2097.46     2244.34    101.94 o 
  -1  -7   4      217.05      243.31     20.14 o 
   0  -7   4     1526.64     1645.08     78.77 o 
   1  -7   4     3480.43     3887.70    130.10 o 
   2  -7   4      624.09      671.58     53.82 o 
   3  -7   4     2860.51     2872.17    104.08 o 
   4  -7   4     5268.18     5596.06    151.84 o 
   5  -7   4      437.48      450.54     45.62 o 
   6  -7   4       78.10       92.67     28.51 o 
   7  -7   4      453.94      501.86     52.04 o 
   8  -7   4        5.20       19.85     14.61 o 
   9  -7   4     1089.43      948.16     99.09 o 
 -10  -6   4       35.34       52.04     20.67 o 
  -9  -6   4      488.82      596.68     55.60 o 
  -8  -6   4        6.90       32.08     20.67 o 
  -7  -6   4      766.85      762.06     59.88 o 
  -6  -6   4     1702.94     1762.94     85.54 o 
  -5  -6   4      144.69      114.26     16.59 o 
  -4  -6   4     1064.21      936.00    199.60 o 
  -3  -6   4     2634.56     2462.38    388.52 o 
  -2  -6   4      300.11      323.08     21.61 o 
  -1  -6   4     2023.50     2080.09    131.17 o 
   0  -6   4     4426.96     5063.19    149.70 o 
   1  -6   4      861.80      992.60     35.64 o 
   2  -6   4     1888.98     2158.37     93.03 o 
   3  -6   4     1134.30     1134.18     62.73 o 
   4  -6   4      464.91      496.87     44.20 o 
   5  -6   4     3545.64     3773.24    125.47 o 
   6  -6   4      886.85      844.67    143.29 o 
   7  -6   4       27.58       39.63     14.59 o 
   8  -6   4      847.85      786.74    120.83 o 
   9  -6   4     1087.13     1058.39     84.83 o 
  -9  -5   4        0.44        0.00     16.40 o 
  -8  -5   4      139.88      163.96     34.22 o 
  -7  -5   4     1753.91     1938.30     88.40 o 
  -6  -5   4      127.75      136.93     33.86 o 
  -5  -5   4     2046.09     1547.65     61.31 o 
  -4  -5   4     1865.99     1314.54     54.89 o 
  -3  -5   4       54.16       56.32     14.26 o 
  -2  -5   4     1067.37      872.56     44.20 o 
  -1  -5   4      233.48      198.89     22.81 o 
   0  -5   4      326.36      360.71     30.65 o 
   1  -5   4     2094.39     2032.40     73.43 o 
   2  -5   4     3679.72     4316.77     93.39 o 
   3  -5   4      253.42      307.84     28.51 o 
   4  -5   4     3693.36     3467.52    521.82 o 
   5  -5   4     2470.73     2256.55    446.62 o 
   6  -5   4      233.03      237.10     48.12 o 
   7  -5   4      747.07      683.89     63.09 o 
   8  -5   4      515.91      517.38     67.72 o 
   9  -5   4      348.53      339.20     34.50 o 
 -11  -4   4      184.90      178.93     35.64 o 
  -9  -4   4      337.89      360.00     43.49 o 
  -8  -4   4      967.23     1139.17     67.72 o 
  -7  -4   4      383.37      383.94     26.17 o 
  -6  -4   4     2330.89     2101.55     73.43 o 
  -5  -4   4     2447.56     2147.18     71.29 o 
  -4  -4   4      207.68      189.62     22.10 o 
  -3  -4   4     6267.83     4786.23    101.23 o 
  -2  -4   4     5994.12     4381.32     96.24 o 
  -1  -4   4       69.83       54.89     14.26 o 
   0  -4   4     2149.80     1859.89     64.16 o 
   1  -4   4     1744.96     1895.53     67.01 o 
   2  -4   4       75.26       92.67     19.96 o 
   3  -4   4     7007.95     6944.10    832.28 o 
   4  -4   4     2474.55     2507.22    383.88 o 
   5  -4   4     1636.69     1463.76    203.17 o 
   6  -4   4     4579.98     4527.64    625.90 o 
   7  -4   4     2024.67     1860.91    236.32 o 
   8  -4   4      648.66      594.25     74.50 o 
   9  -4   4      699.91      711.49     43.85 o 
 -11  -3   4        0.81        0.00     12.83 o 
 -10  -3   4      429.63      384.24     45.62 o 
  -9  -3   4      974.32     1107.09     66.30 o 
  -8  -3   4        5.33       12.12     11.41 o 
  -6  -3   4      229.11      217.43     24.95 o 
  -5  -3   4      683.67      702.18     40.63 o 
  -4  -3   4     4820.44     4646.51     99.80 o 
  -3  -3   4    10875.50     9448.42    142.57 o 
  -2  -3   4      319.93      248.79     22.81 o 
  -1  -3   4     7387.98     5305.20    101.94 o 
   0  -3   4       51.56       29.23     12.12 o 
   1  -3   4     6553.92     7299.82    127.60 o 
   2  -3   4    18006.11    18401.90   2027.77 o 
   3  -3   4     1879.07     1726.95    231.33 o 
   4  -3   4      409.91      364.11     38.14 o 
   5  -3   4      956.70      894.82    134.73 o 
   6  -3   4      496.01      469.55     58.10 o 
   7  -3   4      987.48      919.47     94.46 o 
   8  -3   4      823.00      848.79     70.93 o 
   9  -3   4        1.00        0.57      9.59 o 
  10  -3   4      491.17      475.49     50.61 o 
 -11  -2   4      477.37      469.78     49.19 o 
 -10  -2   4      446.59      381.39     42.77 o 
  -9  -2   4       77.32      129.74     27.80 o 
  -8  -2   4     2479.47     2813.00     96.24 o 
  -7  -2   4      195.88      212.44     28.51 o 
  -6  -2   4     1956.14     2135.77     74.14 o 
  -5  -2   4     1885.75     2032.40     67.72 o 
  -4  -2   4     9092.51     9352.19    144.71 o 
  -3  -2   4       95.43       73.43     14.26 o 
  -2  -2   4    11472.49     9516.15    136.16 o 
  -1  -2   4     2443.37     1870.58     57.03 o 
   0  -2   4     1353.50     1000.87     42.06 o 
   1  -2   4    13206.68    12523.04    847.96 o 
   2  -2   4      162.70      140.17     18.53 o 
   3  -2   4     3872.39     3918.10    445.90 o 
   4  -2   4      923.74      873.08     92.32 o 
   5  -2   4       94.57       82.01     14.86 o 
   6  -2   4     1772.42     1877.99    316.87 o 
   7  -2   4     4437.63     4316.04    504.36 o 
   8  -2   4      407.36      383.69     31.43 o 
   9  -2   4      182.59      178.22     38.50 o 
  10  -2   4      396.51      439.84     48.48 o 
 -10  -1   4       33.06       55.99     14.86 o 
  -9  -1   4     1483.29     1457.44     63.09 o 
  -8  -1   4      254.47      291.80     22.93 o 
  -7  -1   4     2510.07     2626.23     88.40 o 
  -6  -1   4     2318.52     2567.77     81.98 o 
  -5  -1   4     2075.01     2160.01     70.57 o 
  -4  -1   4     3580.31     4000.65     91.25 o 
  -3  -1   4    11080.57    11608.43    154.69 o 
  -2  -1   4       66.77       69.15     13.54 o 
  -1  -1   4     1299.50     1127.88    146.50 o 
   0  -1   4     8779.53     8322.23    519.50 o 
   1  -1   4       13.05       15.95      9.98 o 
   2  -1   4     9437.43     9100.06    551.18 o 
   3  -1   4     5542.33     5500.62    394.88 o 
   4  -1   4       88.99      100.41      9.49 o 
   5  -1   4     1978.07     1818.59    474.42 o 
   6  -1   4      835.01      796.40     77.70 o 
   7  -1   4       38.25       39.21     13.18 o 
   8  -1   4      771.32      609.51     57.03 o 
   9  -1   4      339.53      297.27     47.05 o 
  10  -1   4       22.43       45.62     18.53 o 
 -11   0   4      547.48      612.36     54.89 o 
 -10   0   4     1940.10     2184.96     97.66 o 
  -9   0   4      270.69      319.25     24.56 o 
  -8   0   4     1802.83     1810.58     52.75 o 
  -7   0   4     1966.32     2158.06     84.83 o 
  -6   0   4       38.67       23.52     12.83 o 
  -5   0   4     4328.53     4902.43    109.07 o 
  -4   0   4     8160.30     8879.55    140.44 o 
  -3   0   4     2114.32     2333.67     45.60 o 
  -2   0   4     1834.61     1681.22     54.18 o 
  -1   0   4     1418.71     1169.27     22.02 o 
   0   0   4       16.80       16.86      4.24 o 
   1   0   4     2245.13     1792.13     56.45 o 
   2   0   4     1183.05     1058.81     52.13 o 
   3   0   4      174.60      178.60     11.52 o 
   4   0   4     2985.02     3129.99    104.23 o 
   5   0   4     1953.17     2082.26    347.88 o 
   6   0   4       55.33       53.48     13.08 o 
   7   0   4     1348.21     1185.51     74.85 o 
   8   0   4      330.02      279.45     44.20 o 
   9   0   4       73.82       66.30     22.10 o 
 -12   1   4      418.07      496.87     52.04 o 
 -11   1   4      864.86      981.63     70.57 o 
 -10   1   4       44.95       44.20     19.96 o 
  -9   1   4     1011.09     1155.57     68.44 o 
  -8   1   4      595.83      586.00     30.65 o 
  -7   1   4      117.21      128.80     15.24 o 
  -6   1   4     3744.43     3825.55    286.22 o 
  -5   1   4     6144.39     6654.09    503.29 o 
  -4   1   4     2027.17     2086.69    123.33 o 
  -3   1   4     7399.20     7915.47    847.61 o 
  -2   1   4     2567.71     2551.81    290.50 o 
  -1   1   4       25.89       27.35      4.66 o 
   0   1   4     4090.12     3516.36    149.10 o 
   1   1   4     5182.07     4729.02    308.04 o 
   2   1   4       73.23       80.37      8.04 o 
   3   1   4     4377.70     4566.42    182.87 o 
   4   1   4     1880.46     1964.86     71.96 o 
   5   1   4        1.62        2.26      7.13 o 
   6   1   4     2032.10     1793.59     85.54 o 
   7   1   4      185.61      152.55     33.51 o 
   8   1   4      669.62      524.67     53.47 o 
   9   1   4      612.78      561.03     55.60 o 
 -12   2   4      526.33      563.88     57.03 o 
 -11   2   4       23.55       21.39     16.40 o 
 -10   2   4      786.48      840.48     63.45 o 
  -9   2   4     1509.95     1507.01     79.84 o 
  -8   2   4        1.10        0.00      7.84 o 
  -7   2   4     1868.70     1732.59    301.90 o 
  -6   2   4     2205.07     1993.81    214.76 o 
  -5   2   4      494.52      422.51     26.26 o 
  -4   2   4    11595.91    12233.38   1508.08 o 
  -3   2   4     2629.52     2543.39    340.75 o 
  -2   2   4      127.81      134.05     11.59 o 
  -1   2   4     3585.54     3599.15     39.01 o 
   0   2   4     5490.64     5275.49    242.41 o 
   1   2   4      911.49      803.88     71.80 o 
   2   2   4     5687.08     6102.15     93.75 o 
   3   2   4       75.23       97.56      9.56 o 
   4   2   4     1197.62     1240.71     32.86 o 
   5   2   4     3859.89     4138.94     99.09 o 
   6   2   4      271.63      218.85     36.36 o 
   7   2   4      272.28      201.03     37.78 o 
   8   2   4      679.98      531.80     54.18 o 
   9   2   4      200.54      195.33     39.21 o 
 -12   3   4      139.86      153.27     36.36 o 
 -11   3   4      891.45      804.12     66.30 o 
 -10   3   4      375.89      360.00     42.77 o 
  -9   3   4      415.21      404.20     42.77 o 
  -8   3   4     1846.32     1986.78     88.40 o 
  -7   3   4      706.22      760.38     32.37 o 
  -6   3   4      304.11      289.53     18.00 o 
  -5   3   4     7232.55     7207.15    468.79 o 
  -4   3   4     5084.45     5364.34    744.60 o 
  -3   3   4      408.49      391.70     38.85 o 
  -2   3   4     4680.28     4970.12    250.03 o 
  -1   3   4     5260.17     5812.67     82.52 o 
   0   3   4     2484.59     2564.01     47.67 o 
   1   3   4     7708.19     7269.98    876.23 o 
   2   3   4      133.71      152.79     11.20 o 
   3   3   4      177.13      193.51     16.88 o 
   4   3   4     2771.09     2902.66    145.07 o 
   5   3   4      349.03      348.41     30.30 o 
   6   3   4      733.23      625.90     52.75 o 
   7   3   4      670.69      598.10     54.89 o 
   8   3   4      124.15      129.03     33.51 o 
   9   3   4      284.28      228.83     43.49 o 
 -12   4   4      828.68      859.01     72.00 o 
 -11   4   4      331.61      371.41     46.34 o 
 -10   4   4      270.57      277.31     43.49 o 
  -9   4   4     1787.29     1872.01     92.67 o 
  -8   4   4      370.05      355.01     39.21 o 
  -7   4   4       10.17       26.15     13.54 o 
  -6   4   4     2334.79     2099.61    282.65 o 
  -5   4   4     1645.70     1569.36    207.80 o 
  -4   4   4     2751.19     2750.03    330.06 o 
  -3   4   4     3386.91     3664.96    330.06 o 
  -2   4   4     3394.19     3727.29    314.38 o 
  -1   4   4     7594.93     8461.09    379.25 o 
   0   4   4     8698.15     9055.85    111.21 o 
   1   4   4        9.22        6.29      4.95 o 
   2   4   4      600.13      548.16     26.94 o 
   3   4   4     1625.95     1662.36    105.86 o 
   4   4   4       47.34       54.65     13.29 o 
   5   4   4     1766.15     1818.82    155.41 o 
   6   4   4     1627.19     1467.81     82.69 o 
   7   4   4       81.50       77.70     25.66 o 
   8   4   4      309.23      302.26     49.19 o 
 -11   5   4      239.91      244.52     44.20 o 
 -10   5   4     3202.73     3197.24    130.46 o 
  -9   5   4      375.49      367.13     42.06 o 
  -8   5   4     1398.46     1454.97     79.84 o 
  -7   5   4     3734.08     3556.23    274.46 o 
  -6   5   4      230.86      239.07     20.01 o 
  -5   5   4     5118.31     4858.41    589.19 o 
  -4   5   4     1708.32     1734.27    132.24 o 
  -3   5   4       23.62       26.23      7.30 o 
  -2   5   4     3287.55     3405.48     61.19 o 
  -1   5   4     8240.42     9284.82    485.11 o 
   0   5   4       14.75       16.40     12.12 o 
   1   5   4     1165.84     1184.80     59.17 o 
   2   5   4     1107.63     1271.05     64.16 o 
   3   5   4       55.22       75.56     22.81 o 
   4   5   4     1522.42     1526.66     86.26 o 
   5   5   4      532.43      512.42     32.72 o 
   6   5   4       21.65       23.06     11.76 o 
   7   5   4      351.96      372.83     46.34 o 
   8   5   4      103.27       98.38     30.65 o 
 -11   6   4     1293.90     1313.83     88.40 o 
 -10   6   4      176.42      170.38     37.07 o 
  -9   6   4     1244.78     1315.96     81.98 o 
  -8   6   4     1462.45     1367.29     79.13 o 
  -7   6   4        0.12        7.13     13.54 o 
  -6   6   4     4917.86     4420.35    404.91 o 
  -5   6   4      338.28      338.27     43.84 o 
  -4   6   4     1071.90     1110.61     69.86 o 
  -3   6   4     3479.10     3677.85    147.21 o 
  -2   6   4     4601.63     4864.78    277.66 o 
  -1   6   4        2.60        8.03      5.78 o 
   0   6   4     1188.68     1076.44     59.17 o 
   1   6   4     2087.08     2187.10     86.26 o 
   2   6   4      400.33      407.76     39.92 o 
   3   6   4     2072.92     2110.82     89.11 o 
   4   6   4      528.78      547.76     34.27 o 
   5   6   4      242.05      254.86     37.43 o 
   6   6   4      587.01      594.38     38.31 o 
   7   6   4       82.02       93.39     27.80 o 
 -11   7   4       20.66       37.78     20.67 o 
 -10   7   4     1113.14      995.17     74.85 o 
  -9   7   4      829.14      793.43     64.87 o 
  -8   7   4       28.76       29.94     19.96 o 
  -7   7   4     2872.95     2706.78    108.36 o 
  -6   7   4     2778.41     2656.67    230.61 o 
  -5   7   4      177.48      183.98     20.65 o 
  -4   7   4     2898.70     2936.43     99.45 o 
  -3   7   4     1811.99     1887.53     85.19 o 
  -2   7   4      353.01      334.07     51.68 o 
  -1   7   4     2586.25     2481.51     93.39 o 
   0   7   4      367.82      318.65     34.93 o 
   1   7   4      193.56      202.46     32.79 o 
   2   7   4     1632.15     1656.72     81.98 o 
   3   7   4      539.82      512.56     48.48 o 
   4   7   4      407.45      396.36     44.20 o 
   5   7   4      702.10      667.31     41.08 o 
   6   7   4       14.06       26.33     12.67 o 
   7   7   4      116.75      101.94     32.79 o 
 -10   8   4      348.20      394.93     45.62 o 
  -9   8   4      294.92      276.59     44.91 o 
  -8   8   4     1275.73     1318.10     81.98 o 
  -7   8   4     1298.18     1288.88     77.70 o 
  -6   8   4      243.48      251.73     25.57 o 
  -5   8   4     1676.54     1724.00     59.88 o 
  -4   8   4      487.75      480.63     73.43 o 
  -3   8   4     1464.42     1497.58     49.12 o 
  -2   8   4     3893.20     3788.92    120.48 o 
  -1   8   4      556.89      471.92     44.20 o 
   0   8   4      753.88      714.30     55.60 o 
   1   8   4      699.42      660.12     54.18 o 
   2   8   4      297.42      327.92     44.20 o 
   3   8   4      103.60      118.34     31.37 o 
   4   8   4      944.63      916.04     68.44 o 
   5   8   4       34.96       30.65     18.53 o 
   6   8   4       89.57       98.57     20.65 o 
  -9   9   4     1106.13     1097.11     79.13 o 
  -8   9   4      639.48      629.47     58.46 o 
  -7   9   4       31.51       22.81     18.53 o 
  -6   9   4      864.61      800.55     41.69 o 
  -5   9   4      132.40      154.52     21.68 o 
  -4   9   4      283.71      281.98     27.45 o 
  -3   9   4     2630.23     2343.93     99.09 o 
  -2   9   4      442.71      430.58     44.91 o 
  -1   9   4     1023.47      921.03     64.16 o 
   0   9   4      795.20      710.73     58.46 o 
   1   9   4      122.67      116.91     31.37 o 
   2   9   4      532.19      539.65     53.47 o 
   3   9   4      439.42      394.93     46.34 o 
   4   9   4       19.50       27.80     17.11 o 
   5   9   4       98.71      102.65     27.09 o 
  -8  10   4      269.15      272.32     44.20 o 
  -7  10   4     1722.37     1551.93     89.82 o 
  -6  10   4        3.46        0.00     15.68 o 
  -5  10   4      915.62      829.45     43.10 o 
  -4  10   4     1873.04     1760.80     89.82 o 
  -3  10   4       96.82       86.26     26.38 o 
  -2  10   4     1265.02     1068.60     72.00 o 
  -1  10   4     1020.86      918.89     68.44 o 
   0  10   4       59.79       55.60     24.24 o 
   1  10   4      389.53      364.99     44.20 o 
   2  10   4      798.78      729.98     62.73 o 
   3  10   4       19.50       57.03     19.96 o 
   4  10   4      181.99      182.50     35.64 o 
  -7  11   4       10.16       19.96     14.97 o 
  -6  11   4      840.87      809.11     63.45 o 
  -5  11   4      435.07      481.90     49.90 o 
  -4  11   4       13.80       22.10     19.25 o 
  -3  11   4      821.57      703.61     60.59 o 
  -2  11   4      304.86      277.31     44.91 o 
  -1  11   4        1.15       28.51     19.25 o 
   0  11   4      583.18      605.23     59.17 o 
   1  11   4      479.42      402.06     49.90 o 
   2  11   4       40.32       71.29     19.25 o 
   3  11   4      379.28      389.23     44.20 o 
  -4  12   4      795.68      734.97     63.45 o 
  -3  12   4      463.99      483.33     54.18 o 
  -2  12   4       37.55       55.60     24.95 o 
  -1  12   4      792.22      736.40     67.72 o 
   0  12   4      363.56      399.21     56.32 o 
   1  12   4       68.79       73.43     27.80 o 
  -3 -12   5       52.67       85.54     30.65 o 
  -2 -12   5      133.33      171.09     40.63 o 
  -1 -12   5      238.20      307.96     47.05 o 
   0 -12   5      156.03      205.31     40.63 o 
   1 -12   5      247.28      308.67     44.20 o 
   2 -12   5      896.49      883.25     67.72 o 
   3 -12   5        9.19       29.94     14.26 o 
  -5 -11   5      398.23      441.98     52.75 o 
  -4 -11   5      124.75      149.70     37.07 o 
  -3 -11   5      548.21      518.26     55.60 o 
  -2 -11   5      684.75      754.22     64.16 o 
  -1 -11   5       71.02       73.43     24.95 o 
   0 -11   5      105.37      124.38     22.67 o 
   1 -11   5      702.35      738.47     42.84 o 
   2 -11   5      177.39      191.05     37.78 o 
   3 -11   5      660.58      769.19     63.45 o 
   4 -11   5     1325.13     1422.18     89.11 o 
   5 -11   5      137.34      158.26     34.22 o 
  -6 -10   5      492.32      528.95     52.75 o 
  -5 -10   5      100.97      112.63     32.79 o 
  -4 -10   5      267.40      307.96     47.05 o 
  -3 -10   5      916.69      974.50     72.00 o 
  -2 -10   5       10.93       17.82     18.53 o 
  -1 -10   5      808.40      863.15     43.85 o 
   0 -10   5     1047.27     1136.47     57.74 o 
   1 -10   5      320.66      333.56     28.17 o 
   2 -10   5     1166.34     1191.92     76.28 o 
   3 -10   5     1571.39     1545.51     88.40 o 
   4 -10   5       53.40       54.89     21.39 o 
   5 -10   5     1381.21     1416.48     89.11 o 
   6 -10   5      775.60      829.07     67.72 o 
  -8  -9   5      243.95      250.93     42.06 o 
  -7  -9   5      347.56      405.63     47.05 o 
  -6  -9   5        0.02        1.43     14.26 o 
  -5  -9   5      810.25      752.08     63.45 o 
  -4  -9   5      905.63      836.91     65.58 o 
  -3  -9   5       10.61       14.97     15.68 o 
  -2  -9   5      877.61      875.24     85.54 o 
  -1  -9   5     2230.92     2385.47     77.35 o 
   0  -9   5       43.36       44.86     14.01 o 
   1  -9   5     1404.04     1432.71     52.81 o 
   2  -9   5      498.58      531.09     50.61 o 
   3  -9   5        3.07       21.39     16.40 o 
   4  -9   5     1258.06     1286.02     81.27 o 
   5  -9   5      994.26     1062.18     75.56 o 
   6  -9   5       49.84       64.16     19.25 o 
   7  -9   5      891.91      965.94     78.42 o 
  -8  -8   5      243.15      292.28     44.20 o 
  -7  -8   5        7.91       13.54     17.11 o 
  -6  -8   5      791.93      933.86     69.86 o 
  -5  -8   5      245.64      264.48     42.06 o 
  -4  -8   5       11.26        5.70     13.54 o 
  -3  -8   5      979.27      989.51     43.04 o 
  -2  -8   5     1335.13     1296.83     80.91 o 
  -1  -8   5       29.39       40.29     12.57 o 
   0  -8   5     2986.87     2934.17     96.24 o 
   1  -8   5     1083.96     1257.98     88.75 o 
   2  -8   5      442.94      511.84     47.05 o 
   3  -8   5     4892.00     5258.87    153.27 o 
   4  -8   5      473.03      499.01     49.19 o 
   5  -8   5      465.42      517.55     51.33 o 
   6  -8   5     1276.39     1318.82     84.83 o 
   7  -8   5      289.83      330.77     50.61 o 
  -9  -7   5      224.64      237.39     42.06 o 
  -8  -7   5      175.58      201.74     39.21 o 
  -7  -7   5      685.46      710.02     60.59 o 
  -6  -7   5      419.10      451.96     48.48 o 
  -5  -7   5      328.64      281.40     65.23 o 
  -4  -7   5     2153.86     2088.67    261.62 o 
  -3  -7   5     1963.65     1965.17    203.53 o 
  -2  -7   5      393.52      398.76     26.70 o 
  -1  -7   5     2281.06     2322.84    141.86 o 
   0  -7   5      370.04      380.60     25.45 o 
   1  -7   5      899.16      960.31     63.80 o 
   2  -7   5     2305.32     2525.39    155.76 o 
   3  -7   5        3.66        0.00      9.98 o 
   4  -7   5     2562.13     2522.86    105.51 o 
   5  -7   5     1212.76     1238.26     76.99 o 
   6  -7   5       95.53      114.06     30.65 o 
   7  -7   5      180.20      199.60     39.92 o 
   8  -7   5      677.29      694.34     64.16 o 
 -10  -6   5      251.40      286.58     43.49 o 
  -9  -6   5       84.98      119.05     32.08 o 
  -8  -6   5      852.77      909.63     68.44 o 
  -7  -6   5       13.55        7.84     17.82 o 
  -6  -6   5      345.05      285.66     56.67 o 
  -5  -6   5     1726.79     1435.27    357.15 o 
  -4  -6   5      312.89      240.24     27.80 o 
  -3  -6   5     3137.72     2446.58     83.41 o 
  -2  -6   5     2589.09     2331.81     81.27 o 
  -1  -6   5       57.91       41.35     15.68 o 
   0  -6   5     1957.22     1993.19     78.42 o 
   1  -6   5     1486.07     1419.33     68.44 o 
   2  -6   5      131.68      159.83     20.67 o 
   3  -6   5     1687.96     1720.88     80.55 o 
   4  -6   5     3170.83     3267.81    115.49 o 
   5  -6   5      476.80      428.44     44.20 o 
   6  -6   5      677.99      623.14     96.24 o 
   7  -6   5      885.62      838.42    140.08 o 
   8  -6   5        3.05       17.44     11.33 o 
 -10  -5   5      177.70      190.34     37.78 o 
  -9  -5   5      831.69      888.24     68.44 o 
  -8  -5   5      479.33      526.10     50.61 o 
  -7  -5   5      347.28      295.13     33.51 o 
  -6  -5   5     1995.60     1713.75     72.00 o 
  -5  -5   5        8.92       20.67     12.83 o 
  -4  -5   5     3057.64     2261.23     78.42 o 
  -3  -5   5     4006.98     2815.85     86.26 o 
  -2  -5   5      667.21      548.91     38.50 o 
  -1  -5   5      487.91      364.28     32.79 o 
   0  -5   5     1416.66     1231.85     59.17 o 
   1  -5   5       72.51       90.53     22.10 o 
   2  -5   5     2449.92     2783.77     94.10 o 
   3  -5   5     5032.85     5426.39    138.30 o 
   4  -5   5       28.63       31.61     11.56 o 
   5  -5   5     2669.95     2504.35    299.05 o 
   6  -5   5     1555.17     1450.58    173.23 o 
   7  -5   5      165.55      170.04     36.00 o 
   8  -5   5     1054.26     1024.60     88.40 o 
   9  -5   5      269.00      334.46     35.53 o 
 -10  -4   5      394.75      436.28     49.19 o 
  -9  -4   5        1.00       17.11     18.53 o 
  -8  -4   5      161.12      188.20     30.65 o 
  -7  -4   5      834.57      839.76     52.04 o 
  -6  -4   5       23.94       28.51     12.83 o 
  -5  -4   5     7107.88     6585.53    136.16 o 
  -4  -4   5     1849.98     1598.98     64.16 o 
  -3  -4   5      117.48       86.97     18.53 o 
  -2  -4   5     4017.76     2848.64     83.41 o 
  -1  -4   5     4017.59     3346.23     91.25 o 
   0  -4   5       36.66       24.95     12.83 o 
   1  -4   5     2030.13     1815.69     70.57 o 
   2  -4   5     6571.59     7094.52    146.85 o 
   3  -4   5        0.87        0.00      5.48 o 
   4  -4   5     1630.28     1534.23    183.56 o 
   5  -4   5      595.91      539.00     54.89 o 
   6  -4   5      122.18      130.79     22.39 o 
   7  -4   5     1711.50     1632.89    208.16 o 
   8  -4   5      818.61      788.33     88.40 o 
   9  -4   5       44.99       70.49     17.12 o 
  -8  -3   5     1030.36      907.49     57.03 o 
  -7  -3   5       80.35      100.52     22.81 o 
  -6  -3   5      344.33      313.66     31.37 o 
  -5  -3   5     1338.34     1291.73     59.17 o 
  -4  -3   5      235.53      261.62     26.38 o 
  -3  -3   5     4660.44     4195.97     99.80 o 
  -2  -3   5     4359.32     3545.12     90.53 o 
  -1  -3   5       27.57       12.83      9.98 o 
   0  -3   5      873.47      635.17     39.21 o 
   1  -3   5     2312.36     2234.86     74.85 o 
   2  -3   5      531.73      526.12     59.52 o 
   3  -3   5     5428.78     5408.37    779.17 o 
   4  -3   5      708.05      649.77     85.90 o 
   5  -3   5      312.22      303.36     25.93 o 
   6  -3   5     4096.06     4043.99    515.05 o 
   7  -3   5     1769.08     1663.37    228.12 o 
   8  -3   5       99.34      121.45     21.89 o 
   9  -3   5      740.62      610.93     58.46 o 
 -10  -2   5      365.33      369.53     28.68 o 
  -9  -2   5      841.09      891.09     59.88 o 
  -8  -2   5       79.83       97.66     24.24 o 
  -7  -2   5     2436.56     2709.63     92.67 o 
  -5  -2   5      224.90      253.07     27.80 o 
  -4  -2   5     4837.65     4766.99    107.64 o 
  -3  -2   5    11560.77    11336.83    166.81 o 
  -2  -2   5     3243.50     2743.14     76.99 o 
  -1  -2   5     8517.40     6387.35    118.34 o 
   0  -2   5     6839.20     5793.52    113.35 o 
   1  -2   5     1968.67     1712.33     54.89 o 
   2  -2   5     5786.58     5569.33    477.63 o 
   3  -2   5       33.75       44.61     10.76 o 
   4  -2   5      657.35      625.38     81.62 o 
   5  -2   5     1493.08     1450.28    212.44 o 
   6  -2   5      381.34      383.46     61.31 o 
   7  -2   5      740.97      824.91    146.50 o 
   8  -2   5      802.48      799.85    107.64 o 
   9  -2   5        7.24        8.55     13.54 o 
 -11  -1   5     1213.02     1238.26     78.42 o 
 -10  -1   5      899.46      975.92     67.01 o 
  -9  -1   5      250.88      274.97     24.92 o 
  -8  -1   5     2971.42     3038.27    104.08 o 
  -7  -1   5      463.41      495.45     40.63 o 
  -6  -1   5      637.66      580.28     41.35 o 
  -5  -1   5     3775.76     4061.95    103.37 o 
  -4  -1   5       38.62       70.57     16.40 o 
  -3  -1   5     3129.15     2959.14     79.84 o 
  -2  -1   5     6440.72     5922.55    111.92 o 
  -1  -1   5     1254.15     1250.05    111.21 o 
   0  -1   5     4964.88     4385.91    214.33 o 
   1  -1   5     7365.80     6795.84     75.78 o 
   2  -1   5      622.79      707.36     26.42 o 
   3  -1   5     4082.50     3935.67    202.95 o 
   4  -1   5     1811.89     1834.33    214.22 o 
   5  -1   5      589.67      573.14    136.87 o 
   6  -1   5      924.35      917.80    180.71 o 
   7  -1   5     1072.16     1014.54    155.05 o 
   8  -1   5        1.46       23.52     15.68 o 
   9  -1   5      221.98      225.98     42.77 o 
 -12   0   5      529.58      536.08     54.18 o 
 -11   0   5      551.56      578.85     54.89 o 
 -10   0   5       13.73       30.65     17.82 o 
  -9   0   5     1031.56     1085.71     67.01 o 
  -8   0   5       33.81       53.25     12.48 o 
  -7   0   5     1879.01     1956.84     80.55 o 
  -6   0   5     8801.43    10376.59    179.64 o 
  -5   0   5      990.45     1119.92     54.18 o 
  -4   0   5     7916.30     9082.01    150.42 o 
  -3   0   5     4713.27     4519.65    118.69 o 
  -2   0   5       25.39       13.13      6.32 o 
  -1   0   5     1750.79     1470.54     28.00 o 
   0   0   5    12895.01    11676.15    765.70 o 
   1   0   5     1847.48     1770.61     32.91 o 
   2   0   5     1184.97      979.09     25.41 o 
   3   0   5     1496.56     1458.76     94.82 o 
   4   0   5       65.28       65.17     10.15 o 
   5   0   5     4167.00     4365.35    471.57 o 
   6   0   5     1072.08      924.60     63.45 o 
   7   0   5      677.59      581.70     54.18 o 
   8   0   5      803.02      662.97     59.88 o 
   9   0   5      438.33      423.45     47.76 o 
 -12   1   5       96.16      124.75     31.37 o 
 -11   1   5      729.71      783.45     63.45 o 
 -10   1   5     1981.29     2021.00     96.95 o 
  -9   1   5      145.61      174.65     33.51 o 
  -8   1   5     1429.44     1571.89     76.99 o 
  -7   1   5     5537.46     6077.25    144.71 o 
  -6   1   5      267.95      282.16     17.14 o 
  -5   1   5     3640.69     3926.40     83.05 o 
  -4   1   5     1203.61     1095.61     93.03 o 
  -3   1   5     1697.50     1881.78    223.13 o 
  -2   1   5    16375.79    17152.64    865.07 o 
  -1   1   5     3603.21     3229.23     41.10 o 
   0   1   5      479.42      470.79     16.34 o 
   1   1   5     2943.72     2781.51    103.48 o 
   2   1   5     1584.80     1494.58     31.69 o 
   3   1   5      161.76      164.98     12.60 o 
   4   1   5     5367.03     5830.04    285.78 o 
   6   1   5      331.72      329.35     39.21 o 
   7   1   5      342.04      315.09     46.34 o 
   8   1   5      140.51      121.90     32.79 o 
   9   1   5        0.69       18.53     12.12 o 
 -12   2   5      376.73      387.80     47.76 o 
 -11   2   5      763.16      885.39     68.44 o 
 -10   2   5      126.77      166.10     35.64 o 
  -9   2   5     1185.41     1291.73     74.85 o 
  -8   2   5      748.86      803.41     56.32 o 
  -7   2   5      164.70      177.51     29.23 o 
  -6   2   5     1698.99     1838.35    110.85 o 
  -5   2   5     2059.65     2084.30    170.73 o 
  -4   2   5      234.52      247.28     17.56 o 
  -3   2   5     3871.33     3831.13    471.92 o 
  -2   2   5     3654.36     3279.93     84.83 o 
  -1   2   5       96.84       81.84      7.90 o 
   0   2   5     3633.69     3490.57    152.15 o 
   1   2   5      570.98      466.71     29.02 o 
   2   2   5        9.81       25.75      6.15 o 
   3   2   5      764.03      722.02     42.37 o 
   4   2   5      767.03      769.51     52.04 o 
   5   2   5      424.80      350.02     37.78 o 
   6   2   5     1207.09      975.21     67.01 o 
   7   2   5      608.22      482.62     49.90 o 
   8   2   5       52.72       52.04     20.67 o 
   9   2   5      693.05      490.46     56.32 o 
 -12   3   5      177.92      223.84     43.49 o 
 -11   3   5      152.14      170.38     37.07 o 
 -10   3   5     1275.53     1357.31     82.69 o 
  -9   3   5     1789.41     1847.77     91.25 o 
  -8   3   5        8.86       12.12     12.12 o 
  -7   3   5      672.12      651.10     31.97 o 
  -6   3   5     1115.39     1186.06    122.26 o 
  -5   3   5        5.89        8.20      6.55 o 
  -4   3   5     5201.04     5384.12    707.17 o 
  -3   3   5     1235.05     1180.90    152.20 o 
  -2   3   5     3087.80     3197.25    175.59 o 
  -1   3   5    11613.32    12851.37    165.92 o 
   0   3   5     4347.55     4608.13    199.59 o 
   1   3   5      975.12      949.55    100.48 o 
   2   3   5     1577.90     1626.60     70.87 o 
   3   3   5      667.99      730.06     33.27 o 
   4   3   5      504.13      569.46     30.97 o 
   5   3   5     1077.83     1085.52     88.75 o 
   6   3   5      470.79      386.38     43.49 o 
   7   3   5       23.54       39.92     19.25 o 
   8   3   5      365.11      303.68     49.90 o 
 -11   4   5     1082.76     1112.08     79.13 o 
 -10   4   5      350.61      374.26     44.20 o 
  -9   4   5      421.47      419.88     44.91 o 
  -8   4   5     2211.78     2181.39     96.24 o 
  -7   4   5      657.20      643.88     32.79 o 
  -6   4   5     1250.38     1250.09    135.09 o 
  -5   4   5     6719.12     6828.94    761.71 o 
  -4   4   5      381.75      376.61     22.90 o 
  -3   4   5     1217.24     1247.21     89.47 o 
  -2   4   5     3235.79     3336.68    136.50 o 
  -1   4   5     1046.90      993.30     40.28 o 
   0   4   5     1365.49     1390.76     29.33 o 
   1   4   5     2766.14     2398.73    278.44 o 
   2   4   5       55.06       61.14     13.08 o 
   3   4   5     1117.02     1165.04     70.57 o 
   4   4   5      655.19      678.89     35.79 o 
   5   4   5        1.88        5.05      8.39 o 
   6   4   5      738.15      653.71     57.74 o 
   7   4   5      606.45      576.71     57.03 o 
   8   4   5       26.28       22.81     19.25 o 
 -11   5   5      582.90      562.46     58.46 o 
 -10   5   5      921.54      819.80     66.30 o 
  -9   5   5     1795.56     1626.06     89.82 o 
  -8   5   5      782.98      840.48     62.02 o 
  -7   5   5      306.63      267.33     23.28 o 
  -6   5   5     3558.99     3340.41    362.85 o 
  -5   5   5       66.49       68.41     13.36 o 
  -4   5   5     1688.87     1645.71    172.16 o 
  -3   5   5     2849.49     3084.88    316.16 o 
  -2   5   5      898.49     1024.87     70.93 o 
  -1   5   5     2301.59     2494.73    117.27 o 
   0   5   5     6999.13     7109.28    249.15 o 
   1   5   5      350.95      427.67     25.47 o 
   2   5   5     1104.82     1052.85     49.19 o 
   3   5   5     1759.12     1774.38     56.19 o 
   4   5   5       27.90       35.99     12.57 o 
   5   5   5      977.83      922.30     45.01 o 
   6   5   5      514.70      463.37     50.61 o 
   7   5   5       11.50       26.38     19.96 o 
 -11   6   5      291.93      333.62     51.33 o 
 -10   6   5     1438.49     1343.05     86.26 o 
  -9   6   5      372.97      379.25     45.62 o 
  -8   6   5     2100.44     2121.51     99.80 o 
  -7   6   5     5351.22     5168.56    429.86 o 
  -6   6   5      107.30      121.11     18.47 o 
  -5   6   5     2190.90     2153.04    197.47 o 
  -4   6   5     2033.87     1978.04    109.78 o 
  -3   6   5       76.34       87.77     14.11 o 
  -2   6   5     2277.02     2363.76    115.49 o 
  -1   6   5     3408.85     3370.29    333.27 o 
   0   6   5      218.72      260.20     32.08 o 
   1   6   5     2602.81     2726.74     99.80 o 
   2   6   5     1347.98     1363.01     72.71 o 
   3   6   5        3.58        1.34      8.52 o 
   4   6   5     1689.79     1629.56     59.48 o 
   5   6   5      298.49      284.69     30.19 o 
   6   6   5      144.91      111.92     32.79 o 
   7   6   5      425.85      378.54     55.60 o 
 -10   7   5        1.78       15.68     12.83 o 
  -9   7   5      765.42      747.09     63.45 o 
  -8   7   5     3196.03     2966.98    121.19 o 
  -7   7   5        7.65        2.45     10.32 o 
  -6   7   5     1314.05     1232.72     76.28 o 
  -5   7   5      266.37      232.19     23.44 o 
  -4   7   5      340.28      349.20     32.44 o 
  -3   7   5     2671.72     2783.90    208.87 o 
  -2   7   5     2562.86     2808.82    144.71 o 
  -1   7   5      175.21      144.71     28.51 o 
   0   7   5     1675.79     1539.09     77.70 o 
   1   7   5      602.87      613.07     51.33 o 
   2   7   5       45.91       76.99     24.24 o 
   3   7   5     1035.77      995.88     47.11 o 
   4   7   5      205.32      194.81     29.94 o 
   5   7   5       55.95       73.36     18.39 o 
   6   7   5      123.47      129.74     34.93 o 
 -10   8   5      806.94      818.38     68.44 o 
  -9   8   5      489.82      580.28     56.32 o 
  -8   8   5       12.79       21.39     16.40 o 
  -7   8   5     1165.15     1241.11     76.99 o 
  -6   8   5     1431.39     1339.36     52.31 o 
  -5   8   5       43.12       42.81     13.86 o 
  -4   8   5     2630.68     2582.64    142.22 o 
  -3   8   5     1911.09     1999.17    148.99 o 
  -2   8   5      698.32      641.59     52.75 o 
  -1   8   5     1539.80     1403.65     77.70 o 
   0   8   5       11.79        2.85     13.54 o 
   1   8   5      172.55      158.97     34.22 o 
   2   8   5     1475.32     1384.40     81.98 o 
   3   8   5      360.77      319.37     46.34 o 
   4   8   5      106.86       94.76     20.14 o 
   5   8   5      220.83      243.19     29.99 o 
  -9   9   5      235.19      168.95     34.93 o 
  -8   9   5     1406.46     1382.97     86.26 o 
  -7   9   5      216.26      216.00     39.21 o 
  -6   9   5      164.51      189.26     37.43 o 
  -5   9   5     2268.64     2167.03    112.63 o 
  -4   9   5      782.35      739.96     57.74 o 
  -3   9   5     1202.49     1065.75     69.86 o 
  -2   9   5     1657.79     1642.46     86.97 o 
  -1   9   5        5.22        3.56     14.26 o 
   0   9   5      250.35      219.57     39.92 o 
   1   9   5      731.64      638.73     57.74 o 
   2   9   5      106.85      123.33     32.08 o 
   3   9   5      163.85      144.00     33.51 o 
   4   9   5      107.37      126.89     31.37 o 
  -8  10   5      153.17      166.10     34.93 o 
  -7  10   5      756.99      679.37     59.88 o 
  -6  10   5      853.73      860.33     45.87 o 
  -5  10   5      330.87      340.75     42.06 o 
  -4  10   5      120.54      146.14     33.51 o 
  -3  10   5      679.10      627.33     57.03 o 
  -2  10   5        8.12       23.52     18.53 o 
  -1  10   5      350.86      346.46     47.76 o 
   0  10   5     1184.99     1034.38     74.85 o 
   1  10   5       56.22       54.89     22.10 o 
   2  10   5      553.97      551.05     54.18 o 
   3  10   5      384.44      360.00     42.77 o 
  -5  11   5      734.38      657.98     58.46 o 
  -4  11   5      590.63      623.05     58.46 o 
  -3  11   5       25.14       48.48     22.81 o 
  -2  11   5      472.07      412.04     49.19 o 
  -1  11   5     1069.16      962.38     74.14 o 
   0  11   5       29.45       47.76     23.52 o 
   1  11   5      587.81      528.24     53.47 o 
   2  11   5      278.86      248.79     44.20 o 
  -4  12   5       21.46       33.51     23.52 o 
  -3  12   5      347.48      335.76     52.04 o 
  -2  12   5      211.73      235.96     45.62 o 
  -1  12   5       26.78       74.14     29.94 o 
  -2 -12   6      285.81      332.91     51.33 o 
  -1 -12   6       43.18       76.28     27.09 o 
   0 -12   6      579.01      720.00     64.16 o 
   1 -12   6      254.95      253.07     42.77 o 
   2 -12   6      285.00      315.09     38.50 o 
  -5 -11   6       29.82       45.62     26.38 o 
  -4 -11   6      467.53      543.92     57.74 o 
  -3 -11   6      194.50      186.06     40.63 o 
  -2 -11   6      541.61      596.68     59.88 o 
  -1 -11   6      524.56      589.94     38.77 o 
   0 -11   6       77.39       99.15     21.10 o 
   1 -11   6      145.97      144.71     33.51 o 
   2 -11   6     1198.05     1257.51     81.98 o 
   3 -11   6      123.94      131.17     31.37 o 
   4 -11   6      612.55      632.32     57.74 o 
  -6 -10   6      119.46      126.89     31.37 o 
  -5 -10   6      403.85      441.27     52.75 o 
  -4 -10   6       34.53       56.32     23.52 o 
  -3 -10   6      615.32      656.56     59.88 o 
  -2 -10   6     1194.88     1278.47     54.83 o 
  -1 -10   6        0.60        2.54     10.25 o 
   0 -10   6       85.61       98.21     20.09 o 
   1 -10   6      434.46      460.52     49.19 o 
   2 -10   6      163.11      218.85     39.92 o 
   3 -10   6      398.70      422.02     47.76 o 
   4 -10   6     1134.00     1157.71     79.84 o 
   5 -10   6        4.41        2.85      9.98 o 
  -7  -9   6      230.38      265.90     43.49 o 
  -6  -9   6      336.42      321.51     47.76 o 
  -5  -9   6       30.49       44.91     21.39 o 
  -4  -9   6      685.81      767.76     63.45 o 
  -3  -9   6      982.38      989.99     46.48 o 
  -2  -9   6       65.72       73.26     17.76 o 
  -1  -9   6      513.25      546.94     35.24 o 
   0  -9   6     1454.73     1533.83     56.71 o 
   1  -9   6        7.19       10.76     10.62 o 
   2  -9   6     1970.85     2191.37    102.65 o 
   3  -9   6      675.63      757.78     62.73 o 
   4  -9   6        0.93       10.69     12.83 o 
   5  -9   6     1224.27     1243.25     82.69 o 
   6  -9   6     1129.42     1178.38     84.83 o 
  -8  -8   6      161.22      212.44     40.63 o 
  -7  -8   6      324.30      380.67     45.62 o 
  -6  -8   6        0.72        6.42     14.26 o 
  -5  -8   6     1185.94     1247.53     79.13 o 
  -4  -8   6     1126.57     1036.82     98.02 o 
  -3  -8   6        3.27        8.15      9.32 o 
  -2  -8   6     1525.23     1430.28    109.78 o 
  -1  -8   6     1478.58     1509.62    104.79 o 
   0  -8   6        1.07        7.30      9.27 o 
   1  -8   6     4300.27     4818.74    389.23 o 
   2  -8   6      338.87      334.34     41.35 o 
   3  -8   6      918.81      856.87     64.16 o 
   4  -8   6      967.23     1038.66     72.71 o 
   5  -8   6      327.42      374.97     51.33 o 
   6  -8   6       30.91       54.89     23.52 o 
   7  -8   6     1075.42     1206.18     86.97 o 
  -9  -7   6      220.49      277.31     44.20 o 
  -8  -7   6      271.82      347.17     49.19 o 
  -7  -7   6        8.82        3.56     15.68 o 
  -6  -7   6      655.33      670.81     58.46 o 
  -5  -7   6     1041.47      835.96    235.25 o 
  -4  -7   6      157.18      106.93     24.95 o 
  -3  -7   6     1285.20      950.26     57.74 o 
  -2  -7   6     1138.56      988.04     59.17 o 
  -1  -7   6      370.09      355.72     37.07 o 
   0  -7   6     3793.04     3806.74    119.76 o 
   1  -7   6     1572.49     1489.91     76.99 o 
   2  -7   6      616.38      648.71     53.47 o 
   3  -7   6     2507.56     2527.85    106.22 o 
   4  -7   6      684.05      675.80     57.03 o 
   5  -7   6      699.34      657.98     58.46 o 
   6  -7   6      949.83     1040.80     75.56 o 
   7  -7   6      189.60      256.63     47.05 o 
 -10  -6   6      417.84      444.83     48.48 o 
  -9  -6   6      332.51      354.30     49.90 o 
  -8  -6   6       56.09       52.75     27.09 o 
  -7  -6   6     1062.06     1127.05     74.85 o 
  -6  -6   6      237.41      195.33     30.65 o 
  -5  -6   6      362.72      300.83     33.51 o 
  -4  -6   6     3435.29     2493.63     90.53 o 
  -3  -6   6      850.62      666.54     47.05 o 
  -2  -6   6      832.65      697.90     48.48 o 
  -1  -6   6     3415.52     3169.44    103.37 o 
   0  -6   6      955.16      897.51     56.32 o 
   1  -6   6      781.89      750.66     53.47 o 
   2  -6   6     1735.72     1754.38     81.98 o 
   3  -6   6      533.18      450.54     44.91 o 
   4  -6   6     1861.11     1814.26     89.82 o 
   5  -6   6     2568.82     2780.21    115.49 o 
   6  -6   6       11.81       13.45     10.76 o 
   7  -6   6     1271.33     1209.71     95.17 o 
   8  -6   6      595.55      648.90     94.46 o 
 -10  -5   6      126.28      147.56     34.93 o 
  -9  -5   6      296.78      378.54     49.90 o 
  -7  -5   6       91.23       79.13     23.52 o 
  -6  -5   6      816.13      622.34     47.05 o 
  -5  -5   6     1634.24     1231.85     63.45 o 
  -4  -5   6       84.89       82.69     21.39 o 
  -3  -5   6     1559.88     1132.76     58.46 o 
  -2  -5   6     2827.85     2237.71     82.69 o 
  -1  -5   6      137.56      123.33     24.95 o 
   0  -5   6      981.99     1020.12     57.74 o 
   1  -5   6     2191.58     2163.57     85.54 o 
   2  -5   6      189.64      178.93     31.37 o 
   3  -5   6      309.08      294.42     34.93 o 
   4  -5   6     1787.44     1521.69    205.31 o 
   5  -5   6       34.40       36.90     12.79 o 
   6  -5   6     1392.11     1327.82    132.59 o 
   7  -5   6     1162.49     1182.67    108.71 o 
   8  -5   6        0.20       11.41      8.70 o 
 -10  -4   6      472.02      519.68     54.89 o 
  -9  -4   6      814.68      717.15     55.60 o 
  -8  -4   6      112.45      100.52     26.38 o 
  -7  -4   6      492.27      423.45     41.35 o 
  -6  -4   6     1424.12     1361.59     67.01 o 
  -5  -4   6       24.16       27.09     14.26 o 
  -4  -4   6     3498.80     2951.30     94.10 o 
  -3  -4   6     1780.68     1361.59     62.73 o 
  -2  -4   6      146.01      138.30     23.52 o 
  -1  -4   6     1610.50     1214.02     59.17 o 
   0  -4   6     1962.39     1670.26     70.57 o 
   1  -4   6        2.71        8.55     10.69 o 
   2  -4   6     1765.70     1809.99     77.70 o 
   3  -4   6     1632.47     1637.37    154.34 o 
   4  -4   6       54.25       37.07     12.34 o 
   5  -4   6     2156.08     2047.10    216.71 o 
   6  -4   6     1344.27     1285.29    121.19 o 
   7  -4   6       13.03       17.92     12.28 o 
   8  -4   6      715.97      815.48     83.76 o 
 -10  -3   6      770.72      782.74     60.59 o 
  -9  -3   6       69.45       50.61     22.81 o 
  -8  -3   6      646.23      604.52     49.19 o 
  -7  -3   6     1133.37     1077.15     62.02 o 
  -6  -3   6       15.40       18.53     12.12 o 
  -5  -3   6     2311.89     2197.79     81.98 o 
  -4  -3   6     3363.29     2922.78     91.25 o 
  -3  -3   6      669.30      580.28     40.63 o 
  -2  -3   6     2732.07     2284.05     78.42 o 
  -1  -3   6     3641.96     2954.15     89.11 o 
   0  -3   6      381.16      335.76     32.08 o 
   1  -3   6     8977.30     9444.15    168.95 o 
   2  -3   6     1768.38     1844.05     58.81 o 
   3  -3   6       73.64       67.83     14.61 o 
   4  -3   6     1646.41     1503.76    110.14 o 
   5  -3   6       24.31       23.20     10.95 o 
   6  -3   6       93.91       91.26     24.95 o 
   7  -3   6      717.53      734.72    104.79 o 
   8  -3   6      337.20      379.62     34.10 o 
 -10  -2   6       13.41       23.52     16.40 o 
  -9  -2   6      379.36      357.15     40.63 o 
  -8  -2   6      651.42      750.66     54.18 o 
  -7  -2   6        0.96        0.00      8.55 o 
  -6  -2   6     1711.38     1687.37     73.43 o 
  -5  -2   6     2591.80     2458.70     84.83 o 
  -4  -2   6        6.54        0.00      7.84 o 
  -3  -2   6     3873.06     3544.41     96.24 o 
  -2  -2   6     5739.50     4834.00    111.21 o 
  -1  -2   6     1436.80     1261.79     56.32 o 
   0  -2   6     5851.10     4808.33    111.21 o 
   1  -2   6     3031.94     2596.01     81.27 o 
   2  -2   6      326.21      299.55     26.02 o 
   3  -2   6     2064.37     1981.52    188.91 o 
   4  -2   6      215.92      212.06     44.91 o 
   5  -2   6      456.36      435.16     44.91 o 
   6  -2   6     2343.05     2467.11    305.11 o 
   7  -2   6      693.84      657.60     85.90 o 
   8  -2   6      311.67      352.87     51.33 o 
 -11  -1   6      119.22      142.57     33.51 o 
 -10  -1   6      326.76      387.80     44.20 o 
  -9  -1   6      287.61      305.11     41.35 o 
  -8  -1   6        7.57       29.94     16.40 o 
  -7  -1   6     5019.19     5159.78    134.73 o 
  -6  -1   6     2870.68     3207.22    101.23 o 
  -5  -1   6      289.96      263.05     29.94 o 
  -4  -1   6     2024.73     1916.92     72.00 o 
  -3  -1   6      956.28      883.96     47.05 o 
  -2  -1   6      511.44      414.03     34.93 o 
  -1  -1   6    16768.44    15597.40   1442.86 o 
   0  -1   6     3239.74     2988.35    132.07 o 
   1  -1   6      271.83      222.53     13.70 o 
   2  -1   6     4148.31     4033.55     56.98 o 
   3  -1   6      501.83      504.56     20.94 o 
   4  -1   6     1419.45     1337.43    171.45 o 
   5  -1   6     3087.98     3235.23    326.85 o 
   6  -1   6      223.48      195.08     25.31 o 
   7  -1   6     1532.48     1199.05     79.13 o 
   8  -1   6      655.01      535.37     55.60 o 
 -12   0   6      225.73      308.67     47.05 o 
 -11   0   6     1579.71     1748.68     95.53 o 
 -10   0   6      908.78      941.71     67.72 o 
  -9   0   6       32.73       47.05     19.96 o 
  -8   0   6     2135.26     2274.78     94.10 o 
  -7   0   6      890.25      929.59     57.74 o 
  -6   0   6     1999.79     2328.96     86.26 o 
  -5   0   6     2406.44     2497.91     84.83 o 
  -4   0   6        4.19       13.05      6.50 o 
  -3   0   6     2401.14     2494.99     86.97 o 
  -2   0   6     3282.89     2943.68     58.71 o 
  -1   0   6     2950.25     2807.47     75.91 o 
   0   0   6      838.60      725.46     60.55 o 
   1   0   6     5017.25     4634.61    102.95 o 
   2   0   6      153.66      168.88     13.08 o 
   3   0   6     1895.05     1800.74     62.50 o 
   4   0   6     3578.26     3567.49    391.72 o 
   5   0   6       92.31      104.43     17.34 o 
   6   0   6      843.98      725.71     59.17 o 
   7   0   6      329.32      272.32     44.20 o 
   8   0   6        9.42       27.80     19.25 o 
 -12   1   6      418.40      548.91     57.03 o 
 -11   1   6       14.47       24.24     16.40 o 
 -10   1   6     1039.69     1067.88     72.00 o 
  -9   1   6     2728.95     2961.99    114.77 o 
  -8   1   6      243.95      298.69     35.64 o 
  -7   1   6     2841.56     2969.83    103.37 o 
  -6   1   6     2311.79     2423.77     88.40 o 
  -5   1   6      490.51      612.39     60.95 o 
  -4   1   6     2777.33     2600.12    330.77 o 
  -3   1   6     3311.28     3096.11    186.77 o 
  -2   1   6      134.71      174.72     15.53 o 
  -1   1   6     4952.56     4670.16     55.01 o 
   0   1   6     2399.00     1987.78    107.97 o 
   1   1   6      278.97      304.96     15.46 o 
   2   1   6     1925.97     1826.56     38.14 o 
   3   1   6     2626.92     2691.11    106.86 o 
   4   1   6       17.31       12.48      8.07 o 
   5   1   6     1176.82     1058.62     67.72 o 
   6   1   6      166.85      158.97     35.64 o 
   7   1   6       70.87       86.97     27.80 o 
   8   1   6      457.35      377.11     54.18 o 
 -12   2   6       56.03      117.62     32.08 o 
 -11   2   6      362.06      388.52     46.34 o 
 -10   2   6     1813.03     1911.93     98.38 o 
  -9   2   6      341.08      434.14     45.62 o 
  -8   2   6      869.89      853.31     59.17 o 
  -7   2   6     1069.12     1052.20     62.73 o 
  -6   2   6       93.02      121.71     16.75 o 
  -5   2   6     4086.67     4337.52    313.66 o 
  -4   2   6     5121.37     5526.03    475.49 o 
  -3   2   6      338.84      380.63     47.76 o 
  -2   2   6     9548.60     9471.06    332.82 o 
  -1   2   6     3278.98     3024.93     43.76 o 
   0   2   6     3263.04     3193.49    122.20 o 
   1   2   6      863.71      735.22     23.41 o 
   2   2   6     1742.82     1794.95     65.38 o 
   3   2   6       31.11       39.58     11.56 o 
   4   2   6     2254.11     2247.64    123.68 o 
   5   2   6       93.23       76.99     22.81 o 
   6   2   6      162.23      171.09     35.64 o 
   7   2   6      534.70      452.67     50.61 o 
   8   2   6       81.19      101.23     29.94 o 
 -12   3   6      393.65      367.13     53.47 o 
 -11   3   6      153.20      208.87     41.35 o 
 -10   3   6      321.15      369.27     44.20 o 
  -9   3   6     4060.84     4277.24    141.86 o 
  -8   3   6     2456.62     2664.72    106.22 o 
  -7   3   6       40.19       43.10     11.97 o 
  -6   3   6     1713.98     1484.29     48.77 o 
  -5   3   6     3074.34     3198.51    216.00 o 
  -4   3   6       82.25       69.60     12.67 o 
  -3   3   6     4455.91     4193.54    308.32 o 
  -2   3   6     2576.84     2412.31     96.59 o 
  -1   3   6     1697.42     1757.02     33.66 o 
   0   3   6     3709.66     3647.70    171.24 o 
   1   3   6      908.68      897.60     68.37 o 
   2   3   6      534.00      557.61     29.18 o 
   3   3   6      742.20      723.70    138.65 o 
   4   3   6      228.71      223.56     23.40 o 
   5   3   6      147.03      136.87     32.08 o 
   6   3   6      887.75      796.28     64.16 o 
   7   3   6      258.74      275.17     46.34 o 
   8   3   6      116.33      139.01     37.78 o 
 -11   4   6       96.42      111.92     31.37 o 
 -10   4   6      834.29      851.88     67.72 o 
  -9   4   6      584.55      578.14     53.47 o 
  -8   4   6        5.14        9.00      9.54 o 
  -7   4   6      864.85      816.55    142.93 o 
  -6   4   6      300.99      302.40     23.88 o 
  -5   4   6      755.97      770.75     98.73 o 
  -4   4   6     5556.97     5700.20    562.46 o 
  -3   4   6     2716.00     2917.22    243.45 o 
  -2   4   6      224.91      251.19     18.98 o 
  -1   4   6     2084.34     2012.84     40.76 o 
   0   4   6     1651.50     1567.26     58.05 o 
   1   4   6      991.28     1033.08     44.91 o 
   2   4   6     4938.21     5269.08     92.65 o 
   3   4   6      129.35      140.90     19.40 o 
   4   4   6      134.61      148.82     21.10 o 
   5   4   6      986.78      991.61     68.44 o 
   6   4   6      205.80      201.03     39.92 o 
   7   4   6      201.44      216.71     44.20 o 
 -11   5   6      783.13      782.74     68.44 o 
 -10   5   6      434.76      411.33     47.76 o 
  -9   5   6      863.03      870.42     67.72 o 
  -8   5   6     3877.71     3970.08    327.57 o 
  -7   5   6     2961.35     2729.85    377.82 o 
  -6   5   6      198.85      189.37     39.21 o 
  -5   5   6     1595.01     1590.85     92.67 o 
  -4   5   6       24.26       34.25     10.62 o 
  -3   5   6      615.21      642.75     73.07 o 
  -2   5   6     1088.12     1095.45     38.34 o 
  -1   5   6      777.07      779.12     24.31 o 
   0   5   6     1230.23     1237.82     60.59 o 
   1   5   6     3521.59     3765.81     77.10 o 
   2   5   6      519.33      512.75     30.85 o 
   3   5   6      721.96      733.75     38.04 o 
   4   5   6     1119.33     1087.68     70.22 o 
   5   5   6        9.75       24.00     12.07 o 
   6   5   6      196.72      244.52     44.20 o 
   7   5   6      223.07      223.84     45.62 o 
 -11   6   6      336.42      327.21     52.04 o 
 -10   6   6      180.19      180.36     37.78 o 
  -9   6   6     1502.45     1558.34     90.53 o 
  -8   6   6        2.44        0.00     12.83 o 
  -7   6   6     1462.30     1309.84    108.71 o 
  -6   6   6     1613.92     1562.45     94.46 o 
  -5   6   6       67.46       58.06     14.36 o 
  -4   6   6     2750.82     2757.09    208.52 o 
  -3   6   6     2664.09     2878.99    214.57 o 
  -2   6   6     1233.72     1282.65    141.51 o 
  -1   6   6      808.71      774.18     54.89 o 
   0   6   6     1470.23     1382.88     57.03 o 
   1   6   6        0.07        6.48      8.39 o 
   2   6   6      790.04      772.52     38.95 o 
   3   6   6     1375.14     1394.65     54.92 o 
   4   6   6       31.13       25.86     13.08 o 
   5   6   6      383.26      366.80     32.88 o 
   6   6   6       83.73      136.16     36.36 o 
 -10   7   6      925.22      876.83     70.57 o 
  -9   7   6       61.21       72.71     26.38 o 
  -8   7   6     1385.12     1454.26     86.26 o 
  -7   7   6     4077.07     3652.87    328.63 o 
  -6   7   6      408.09      419.42     30.74 o 
  -5   7   6      339.58      329.09     31.01 o 
  -4   7   6     1312.88     1265.75     74.85 o 
  -3   7   6        0.49       11.15     15.33 o 
  -2   7   6     3857.41     3552.25    120.48 o 
  -1   7   6      883.41      737.82     56.32 o 
   0   7   6      400.78      342.18     39.92 o 
   1   7   6     1233.48     1193.27     48.01 o 
   2   7   6      888.19      874.56     43.50 o 
   3   7   6       46.93       54.57     16.75 o 
   4   7   6      320.23      346.94     34.27 o 
   5   7   6      178.11      202.57     27.95 o 
 -10   8   6        6.06       16.40     12.83 o 
  -9   8   6      940.31      896.08     70.57 o 
  -8   8   6      938.79      819.80     66.30 o 
  -7   8   6       50.94       55.25     16.63 o 
  -6   8   6     3824.52     3423.24    443.76 o 
  -5   8   6     1829.28     1767.98    101.94 o 
  -4   8   6       18.84       31.68     12.48 o 
  -3   8   6     3549.81     3247.85    119.76 o 
  -2   8   6      916.47      837.63     62.02 o 
  -1   8   6      316.52      289.43     42.77 o 
   0   8   6      542.53      481.90     49.19 o 
   1   8   6      264.06      286.58     43.49 o 
   2   8   6      220.45      205.70     26.08 o 
   3   8   6      626.60      622.60     39.96 o 
   4   8   6      108.11      140.78     23.44 o 
   5   8   6       29.28       54.21     17.47 o 
  -9   9   6      528.95      527.53     52.75 o 
  -8   9   6      109.90      143.29     33.51 o 
  -7   9   6      730.82      725.71     62.02 o 
  -6   9   6      842.03      772.24     85.90 o 
  -5   9   6       77.28       63.27     16.61 o 
  -4   9   6      994.17      845.47     64.16 o 
  -3   9   6        4.87        0.00     13.54 o 
  -2   9   6      899.83      821.23     64.16 o 
  -1   9   6     1258.52     1191.92     78.42 o 
   0   9   6      647.05      578.85     55.60 o 
   1   9   6      223.99      213.15     40.63 o 
   2   9   6      686.59      613.78     57.74 o 
   3   9   6      120.11      120.68     21.92 o 
   4   9   6       82.18      110.55     19.08 o 
  -8  10   6      719.42      672.24     59.88 o 
  -7  10   6       58.03       78.42     26.38 o 
  -6  10   6      511.77      472.64     50.61 o 
  -5  10   6     1902.39     1742.98     94.10 o 
  -4  10   6      986.94      794.14     64.16 o 
  -3  10   6      240.59      254.50     43.49 o 
  -2  10   6      697.79      652.99     59.88 o 
  -1  10   6      250.92      260.91     46.34 o 
   0  10   6      175.01      216.71     40.63 o 
   1  10   6      436.56      447.68     49.19 o 
   2  10   6        2.68       48.48     17.11 o 
  -6  11   6      902.08      819.80     67.01 o 
  -5  11   6        1.18       27.80     20.67 o 
  -4  11   6      126.40      153.27     37.78 o 
  -3  11   6      122.64      134.02     34.93 o 
  -2  11   6        1.22       22.10     19.96 o 
  -1  11   6      765.35      731.41     67.72 o 
   0  11   6      776.74      803.41     70.57 o 
  -4 -11   7      133.15      198.89     42.77 o 
  -3 -11   7      906.12     1061.47     79.84 o 
  -2 -11   7      347.78      404.91     49.19 o 
  -1 -11   7      166.84      237.43     29.63 o 
   0 -11   7      354.44      412.75     47.05 o 
   1 -11   7      192.55      278.73     44.91 o 
   2 -11   7      134.60      164.67     35.64 o 
   3 -11   7      903.89      988.76     74.14 o 
  -6 -10   7       14.37        4.99     18.53 o 
  -5 -10   7       20.08       39.92     22.10 o 
  -4 -10   7      937.07     1025.11     76.99 o 
  -3 -10   7      180.50      213.86     40.63 o 
  -2 -10   7      313.09      343.98     33.27 o 
  -1 -10   7      306.59      362.42     32.51 o 
   0 -10   7       16.67       22.40     12.83 o 
   1 -10   7      395.79      450.54     48.48 o 
   2 -10   7     1794.26     1906.22    101.94 o 
   3 -10   7       44.83       54.89     16.40 o 
   4 -10   7      596.13      677.23     61.31 o 
  -7  -9   7       58.84       52.04     17.82 o 
  -6  -9   7      362.28      418.46     49.19 o 
  -5  -9   7      214.11      250.22     44.91 o 
  -4  -9   7       94.31      113.16     21.31 o 
  -3  -9   7      751.12      750.24     42.70 o 
  -2  -9   7      745.99      723.23     41.30 o 
  -1  -9   7      104.59      129.33     22.18 o 
   0  -9   7      510.44      537.81     36.04 o 
   1  -9   7     1889.83     2028.84    101.23 o 
   2  -9   7        9.36        7.84     14.26 o 
   3  -9   7      454.54      489.74     51.33 o 
   4  -9   7      402.18      418.46     47.05 o 
   5  -9   7        3.76        5.70      9.98 o 
  -8  -8   7        5.49        5.70     12.83 o 
  -7  -8   7       75.82       77.70     22.81 o 
  -6  -8   7      940.57     1046.50     75.56 o 
  -5  -8   7        8.17        9.27     10.59 o 
  -4  -8   7     1839.22     1822.88    169.66 o 
  -3  -8   7      331.12      324.79     29.49 o 
  -2  -8   7       28.99       39.87     14.71 o 
  -1  -8   7      856.76      938.05     44.86 o 
   0  -8   7     2663.18     2932.76    225.62 o 
   1  -8   7       23.34       27.80     17.11 o 
   2  -8   7     1853.13     1949.71     97.66 o 
   3  -8   7      338.81      387.09     45.62 o 
   4  -8   7        0.39       11.41     12.83 o 
   5  -8   7     1020.75     1026.54     76.99 o 
   6  -8   7      855.11      835.49     72.00 o 
  -9  -7   7        8.91       37.07     15.68 o 
  -8  -7   7      221.16      285.86     44.91 o 
  -7  -7   7      273.08      354.30     48.48 o 
  -6  -7   7       71.10       65.58     23.52 o 
  -5  -7   7      975.69      742.81     55.60 o 
  -4  -7   7     1441.16     1045.07     64.87 o 
  -3  -7   7      397.21      352.16     39.21 o 
  -2  -7   7     1064.04      891.09     59.88 o 
  -1  -7   7     3115.88     2832.96    106.93 o 
   0  -7   7       68.64       58.46     22.81 o 
   1  -7   7     1532.40     1460.68     80.55 o 
   2  -7   7      318.44      337.90     41.35 o 
   3  -7   7      411.32      389.94     44.91 o 
   4  -7   7     1362.13     1292.44     81.98 o 
   5  -7   7      347.37      382.81     47.76 o 
   6  -7   7      247.31      277.31     47.76 o 
  -9  -6   7      324.31      457.66     49.19 o 
  -7  -6   7       20.34        6.42     15.68 o 
  -6  -6   7     1782.75     1385.11     74.14 o 
  -5  -6   7      483.09      358.58     39.21 o 
  -4  -6   7       34.91       22.10     14.26 o 
  -3  -6   7     2225.23     1761.51     80.55 o 
  -2  -6   7     1390.44     1071.45     63.45 o 
  -1  -6   7     1284.05     1194.78     67.01 o 
   0  -6   7     2777.88     2569.91     99.80 o 
   1  -6   7      384.95      399.21     42.06 o 
   2  -6   7      317.29      293.70     40.63 o 
   3  -6   7     2391.79     2387.41    104.08 o 
   4  -6   7      935.70      932.44     67.72 o 
   5  -6   7      845.32      858.30     67.01 o 
   6  -6   7     1032.11     1069.76     88.75 o 
   7  -6   7       13.11       46.98     12.67 o 
 -10  -5   7      482.33      558.89     55.60 o 
  -8  -5   7      199.46      188.20     34.93 o 
  -7  -5   7     1215.79      999.45     64.16 o 
  -6  -5   7      440.76      376.40     39.92 o 
  -5  -5   7      739.48      585.27     47.76 o 
  -4  -5   7     1104.22      849.75     55.60 o 
  -3  -5   7       95.60       89.11     22.81 o 
  -2  -5   7     1198.57      907.49     56.32 o 
  -1  -5   7     5235.48     4626.55    127.60 o 
   0  -5   7      234.49      209.58     32.08 o 
   1  -5   7      483.02      443.41     42.77 o 
   2  -5   7     2329.21     2286.90     95.53 o 
   3  -5   7      126.02      114.06     29.94 o 
   4  -5   7     1282.84     1144.13     78.42 o 
   5  -5   7     2251.19     2127.95    103.37 o 
   6  -5   7       69.10       58.56     17.82 o 
   7  -5   7      943.07      856.64    100.87 o 
  -9  -4   7      605.79      574.58     53.47 o 
  -8  -4   7     1305.54     1248.24     73.43 o 
  -7  -4   7       54.80       53.47     21.39 o 
  -6  -4   7      428.55      428.44     41.35 o 
  -5  -4   7     1717.32     1482.78     72.71 o 
  -4  -4   7      192.22      167.53     28.51 o 
  -3  -4   7     3253.06     2713.91     94.81 o 
  -2  -4   7     2273.77     1677.39     74.14 o 
  -1  -4   7      552.91      469.07     39.92 o 
   0  -4   7     3617.99     3182.98    103.37 o 
   1  -4   7     3178.99     2822.27     99.80 o 
   2  -4   7      116.29       81.27     24.24 o 
   3  -4   7      964.40      882.54     42.07 o 
   4  -4   7      856.94      777.77     46.69 o 
   5  -4   7       33.91       43.41     15.10 o 
   6  -4   7      774.60      761.66    100.87 o 
   7  -4   7      694.73      693.83     43.60 o 
 -10  -3   7      827.95      757.07     62.73 o 
  -9  -3   7      841.44      866.85     64.16 o 
  -8  -3   7        3.38        7.13     14.26 o 
  -7  -3   7      262.95      253.07     36.36 o 
  -6  -3   7     2251.53     2121.51     86.97 o 
  -5  -3   7        0.33        0.71      9.98 o 
  -4  -3   7     1967.87     1797.15     76.28 o 
  -3  -3   7     2085.33     1900.52     77.70 o 
  -2  -3   7       27.64       21.39     13.54 o 
  -1  -3   7     4717.87     3883.02    109.78 o 
   0  -3   7     2703.70     2508.60     89.11 o 
   1  -3   7        4.30       12.83     13.54 o 
   2  -3   7     1029.58      860.12     38.56 o 
   3  -3   7      506.64      485.30     58.81 o 
   4  -3   7      151.02      157.95     22.43 o 
   5  -3   7     1832.79     1834.49    110.14 o 
   6  -3   7     1040.91      991.54     49.63 o 
   7  -3   7       45.25       55.60     16.13 o 
   8  -3   7      746.38      656.56     62.02 o 
 -10  -2   7      895.84      955.96     69.86 o 
  -9  -2   7       33.28       30.65     19.96 o 
  -8  -2   7      490.81      528.24     48.48 o 
  -7  -2   7     2355.46     2479.37     97.66 o 
  -6  -2   7       95.88      133.31     27.80 o 
  -5  -2   7     3233.35     3320.56    104.79 o 
  -4  -2   7      400.73      358.58     34.93 o 
  -3  -2   7        3.76       14.97     12.12 o 
  -2  -2   7     3327.89     2832.96     91.25 o 
  -1  -2   7     3900.34     3161.59     96.24 o 
   0  -2   7      412.75      383.53     35.64 o 
   1  -2   7      958.87      883.25     36.54 o 
   2  -2   7     1947.23     1862.87     54.94 o 
   3  -2   7      291.72      272.77     24.18 o 
   4  -2   7     1646.77     1613.78     65.94 o 
   5  -2   7      733.59      670.73     52.75 o 
   6  -2   7       76.28       73.93     17.56 o 
   7  -2   7      434.38      427.01     49.19 o 
   8  -2   7      170.55      145.43     37.78 o 
 -11  -1   7       68.58      101.94     30.65 o 
 -10  -1   7        2.88        0.00     14.26 o 
  -9  -1   7      552.63      566.02     52.04 o 
  -8  -1   7     2006.68     2140.05     94.81 o 
  -7  -1   7        1.30        0.00     11.41 o 
  -6  -1   7     4424.16     4417.68    125.47 o 
  -5  -1   7       78.20       90.53     22.81 o 
  -4  -1   7       19.12       22.81     14.97 o 
  -3  -1   7     3613.81     3339.10     98.38 o 
  -2  -1   7     1281.00     1192.39     72.36 o 
  -1  -1   7     1028.68      888.89     49.90 o 
   0  -1   7     4468.27     4361.79    180.36 o 
   1  -1   7     1257.89     1169.40     57.40 o 
   2  -1   7      397.04      422.39     22.93 o 
   3  -1   7     3400.08     3269.97    121.90 o 
   4  -1   7      770.40      763.41     78.06 o 
   5  -1   7      356.38      329.81     28.21 o 
   6  -1   7      589.30      558.18     53.47 o 
   7  -1   7      103.21      114.06     32.08 o 
   8  -1   7      215.42      252.36     47.76 o 
 -11   0   7      572.00      618.06     58.46 o 
 -10   0   7      172.61      201.03     38.50 o 
  -9   0   7      492.65      525.39     50.61 o 
  -8   0   7        5.99        9.98     14.26 o 
  -7   0   7     4301.25     4549.56    132.59 o 
  -6   0   7      756.53      805.55     54.18 o 
  -5   0   7      360.03      350.02     34.93 o 
  -4   0   7     1635.69     1639.32     49.40 o 
  -3   0   7     1710.09     1665.10     74.50 o 
  -2   0   7     2795.93     2651.30     79.49 o 
  -1   0   7     4890.78     4684.57    170.82 o 
   0   0   7     1508.82     1521.77     86.08 o 
   1   0   7      746.14      724.74     25.36 o 
   2   0   7     3882.74     3739.12    134.95 o 
   3   0   7      317.22      307.58     18.51 o 
   4   0   7      825.09      769.44     59.52 o 
   5   0   7      986.30      860.44     62.73 o 
   6   0   7       35.73       44.91     22.10 o 
   7   0   7      756.63      607.37     59.17 o 
   8   0   7      649.90      543.92     58.46 o 
 -11   1   7      946.03      910.34     70.57 o 
 -10   1   7      259.92      310.81     45.62 o 
  -9   1   7     1253.06     1270.34     76.99 o 
  -8   1   7     3149.39     3352.64    119.76 o 
  -7   1   7      556.05      578.85     47.76 o 
  -6   1   7      530.78      476.20     41.35 o 
  -5   1   7     2353.90     2475.26    207.09 o 
  -4   1   7     1136.68     1054.50     67.01 o 
  -3   1   7     4196.94     4195.51    239.53 o 
  -2   1   7     5649.84     5193.33    182.85 o 
  -1   1   7      510.73      540.17     28.61 o 
   0   1   7     2505.67     2281.82     61.52 o 
   1   1   7     3786.90     3530.90     93.77 o 
   2   1   7      223.77      207.59     16.01 o 
   3   1   7     3103.74     3078.77    126.83 o 
   4   1   7      988.71      945.27     62.02 o 
   5   1   7        0.19        1.43     11.41 o 
   6   1   7      732.44      660.83     59.17 o 
   7   1   7      524.24      445.55     52.04 o 
 -11   2   7      109.05      151.84     35.64 o 
 -10   2   7      666.99      729.27     61.31 o 
  -9   2   7     3912.97     3974.27    138.30 o 
  -8   2   7        7.55       20.67     14.26 o 
  -7   2   7     1366.33     1294.04     67.72 o 
  -6   2   7     1352.22     1327.06    190.34 o 
  -5   2   7      219.93      237.78     25.66 o 
  -4   2   7     1733.14     1558.34     69.15 o 
  -3   2   7     7419.03     7436.25    365.70 o 
  -2   2   7      108.80      112.45     10.45 o 
  -1   2   7     2555.51     2362.55     42.04 o 
   0   2   7     1259.83     1155.53     30.65 o 
   1   2   7      106.27      134.09     15.31 o 
   2   2   7     2202.62     2060.94     43.85 o 
   3   2   7     1419.96     1405.63     69.15 o 
   4   2   7       15.53       19.25     15.68 o 
   5   2   7      738.68      672.95     56.32 o 
   6   2   7      469.82      472.64     50.61 o 
   7   2   7       16.59       22.81     17.11 o 
 -11   3   7      599.61      650.85     61.31 o 
 -10   3   7      600.04      577.43     55.60 o 
  -9   3   7      156.18      164.67     34.93 o 
  -8   3   7     1821.86     2013.15     95.53 o 
  -7   3   7     3007.16     2992.50    218.50 o 
  -6   3   7       13.50       21.39     10.11 o 
  -5   3   7     2078.14     2099.36    138.30 o 
  -4   3   7     3588.29     3709.69    326.85 o 
  -3   3   7       70.63       68.03     13.08 o 
  -2   3   7     3211.03     3189.16    236.32 o 
  -1   3   7      377.60      384.53     17.11 o 
   0   3   7      644.72      597.77     26.63 o 
   1   3   7     3056.59     2963.31    120.16 o 
   2   3   7     1238.21     1245.07     45.60 o 
   3   3   7       52.61       50.60     13.86 o 
   4   3   7      493.28      502.49     45.62 o 
   5   3   7      632.91      615.21     55.60 o 
   6   3   7      122.67      122.61     32.08 o 
   7   3   7      255.09      270.18     48.48 o 
 -11   4   7      807.40      948.12     75.56 o 
 -10   4   7       50.78       42.06     19.96 o 
  -9   4   7     1056.86     1154.14     77.70 o 
  -8   4   7     1193.11     1138.86    103.72 o 
  -7   4   7      172.31      159.74     21.58 o 
  -6   4   7     3739.85     3750.44    345.03 o 
  -5   4   7     1478.35     1336.80     48.38 o 
  -4   4   7      490.19      510.62    103.01 o 
  -3   4   7     2731.15     2546.98    518.97 o 
  -2   4   7       28.41       25.84      9.32 o 
  -1   4   7      154.08      171.87     18.15 o 
   0   4   7     3567.54     3403.50    153.18 o 
   1   4   7      755.74      660.51     32.94 o 
   2   4   7      267.70      260.88     22.33 o 
   3   4   7      771.86      776.01     39.32 o 
   4   4   7       49.85       58.47     14.81 o 
   5   4   7      112.16      109.07     29.94 o 
   6   4   7      437.35      432.71     49.90 o 
 -11   5   7       70.35       89.11     27.80 o 
 -10   5   7      570.70      620.91     59.17 o 
  -9   5   7      442.63      417.74     47.76 o 
  -8   5   7     1276.68     1151.78     64.87 o 
  -7   5   7     1434.50     1391.73    142.93 o 
  -6   5   7     1219.35     1189.21    133.66 o 
  -5   5   7       80.99       69.15     15.87 o 
  -4   5   7     2174.70     2128.99    192.12 o 
  -3   5   7      296.94      330.24     74.50 o 
  -2   5   7      316.46      282.60     22.44 o 
  -1   5   7     1925.86     1880.56     84.12 o 
   0   5   7      791.57      802.68     57.03 o 
   1   5   7      613.00      645.60     33.80 o 
   2   5   7     1834.85     1807.79     58.65 o 
   3   5   7       77.29       90.44     18.98 o 
   4   5   7      482.05      533.61     36.04 o 
   5   5   7      133.65      164.67     37.07 o 
   6   5   7       22.21       29.94     21.39 o 
 -10   6   7      284.97      280.16     46.34 o 
  -9   6   7      197.08      204.59     39.92 o 
  -8   6   7     1938.36     1794.34     96.95 o 
  -7   6   7      162.16      175.18     24.13 o 
  -6   6   7      485.91      513.34     64.16 o 
  -5   6   7     2995.36     2956.38    276.24 o 
  -4   6   7      782.66      795.09    101.58 o 
  -3   6   7      670.99      716.70    103.37 o 
  -2   6   7     1840.38     1794.30     85.54 o 
  -1   6   7      163.94      163.96     32.08 o 
   0   6   7     1083.61     1068.60     67.72 o 
   1   6   7     1602.23     1658.48     78.06 o 
   2   6   7       59.97       70.25     16.54 o 
   3   6   7      933.38      926.06     46.58 o 
   4   6   7      698.69      636.06     80.55 o 
   5   6   7        1.24       27.80     15.68 o 
 -10   7   7      429.16      423.45     48.48 o 
  -9   7   7     1055.61     1167.69     80.55 o 
  -8   7   7       16.22       17.75     12.34 o 
  -7   7   7     1085.25     1024.80     68.44 o 
  -6   7   7     2915.78     2665.30    193.90 o 
  -5   7   7      218.98      228.63     25.69 o 
  -4   7   7      595.35      569.34     34.00 o 
  -3   7   7     1024.59      948.12     64.87 o 
  -2   7   7       33.28       37.78     19.25 o 
  -1   7   7      999.65      945.27     66.30 o 
   0   7   7     1372.17     1301.71     78.42 o 
   1   7   7        0.50       22.10     17.82 o 
   2   7   7      630.78      636.23     42.42 o 
   3   7   7      449.03      481.34     35.03 o 
   4   7   7       32.55       34.00     14.09 o 
   5   7   7      261.19      261.62     47.76 o 
  -9   8   7       96.32       86.26     27.09 o 
  -8   8   7      671.90      695.76     62.02 o 
  -7   8   7      603.23      547.27     66.65 o 
  -6   8   7       53.78       64.89     17.62 o 
  -5   8   7     2214.88     2065.60    104.08 o 
  -4   8   7     1497.01     1333.07     79.13 o 
  -3   8   7        5.75       19.96     17.82 o 
  -2   8   7      948.55      851.17     65.58 o 
  -1   8   7      913.56      816.95     64.16 o 
   0   8   7       44.59       64.87     24.24 o 
   1   8   7      735.14      782.74     64.16 o 
   2   8   7      259.94      273.03     44.20 o 
   3   8   7        1.71        6.42     14.26 o 
   4   8   7      273.70      306.80     32.88 o 
  -8   9   7      647.51      641.59     59.17 o 
  -7   9   7      114.45      136.11     26.73 o 
  -6   9   7     1903.59     1725.32     77.70 o 
  -5   9   7     1575.43     1329.51     82.69 o 
  -4   9   7       82.96       83.41     27.80 o 
  -3   9   7      681.36      598.10     55.60 o 
  -2   9   7      216.10      203.17     40.63 o 
  -1   9   7      269.86      316.52     47.76 o 
   0   9   7     1057.66      969.51     72.71 o 
   1   9   7      101.40      166.10     36.36 o 
   2   9   7       45.05       83.41     24.24 o 
   3   9   7      265.85      283.72     35.64 o 
  -7  10   7      681.54      635.17     57.03 o 
  -6  10   7      234.67      213.86     41.35 o 
  -5  10   7      444.66      391.37     47.76 o 
  -4  10   7      670.72      595.25     57.74 o 
  -3  10   7      546.22      576.71     57.03 o 
  -2  10   7      132.51      146.14     35.64 o 
  -1  10   7      582.65      502.58     55.60 o 
   0  10   7       85.67      129.74     29.94 o 
   1  10   7      121.64      153.98     32.08 o 
  -5  11   7      663.01      510.42     57.03 o 
  -4  11   7      162.43      162.54     39.21 o 
  -3  11   7       76.38      105.51     32.08 o 
  -2  11   7      663.12      621.63     63.45 o 
  -1  11   7        7.33       27.80     22.10 o 
  -3 -11   8       32.36       39.21     25.66 o 
  -2 -11   8      678.66      803.41     69.86 o 
  -1 -11   8      291.17      363.01     35.64 o 
   0 -11   8      204.36      243.09     42.77 o 
   1 -11   8      638.30      686.50     59.17 o 
  -5 -10   8      228.90      276.59     49.19 o 
  -4 -10   8       32.93       84.12     29.94 o 
  -3 -10   8     1058.27     1108.33     54.48 o 
  -2 -10   8       49.38       70.51     17.64 o 
  -1 -10   8      232.07      270.40     30.97 o 
   0 -10   8     1457.55     1619.65     93.39 o 
   1 -10   8      364.26      385.66     44.91 o 
   2 -10   8      331.29      349.31     42.06 o 
   3 -10   8      540.61      576.71     55.60 o 
  -6  -9   8        9.85       30.65     19.96 o 
  -5  -9   8      194.94      233.82     42.77 o 
  -4  -9   8      308.97      293.82     32.07 o 
  -3  -9   8      356.16      382.14     52.75 o 
  -2  -9   8      475.77      478.40     35.27 o 
  -1  -9   8      607.30      688.42    106.57 o 
   0  -9   8      265.90      336.32     31.43 o 
   1  -9   8      447.10      419.88     47.76 o 
   2  -9   8     1099.79     1032.95     74.85 o 
   3  -9   8        5.35       14.26      9.27 o 
   4  -9   8      299.33      330.06     39.92 o 
  -8  -8   8      262.96      362.14     43.49 o 
  -7  -8   8       44.71       67.72     20.67 o 
  -6  -8   8      484.52      463.37     52.75 o 
  -5  -8   8      940.84      735.69     59.88 o 
  -4  -8   8       25.69       24.24     18.53 o 
  -3  -8   8      194.04      161.82     34.93 o 
  -2  -8   8      371.47      361.43     43.49 o 
  -1  -8   8       98.72      104.79     29.94 o 
   0  -8   8     1462.33     1353.75     81.98 o 
   1  -8   8     1292.09     1324.52     82.69 o 
   2  -8   8       12.35       20.67     17.11 o 
   3  -8   8      593.56      618.06     57.74 o 
   4  -8   8      696.00      737.82     66.30 o 
   5  -8   8        6.32       34.93     21.39 o 
  -8  -7   8        8.64       39.92     18.53 o 
  -7  -7   8      175.14      120.48     29.94 o 
  -6  -7   8     1372.76     1005.86     68.44 o 
  -5  -7   8      102.82       95.53     27.80 o 
  -4  -7   8     1809.37     1548.36     82.69 o 
  -3  -7   8      290.06      223.13     37.78 o 
  -2  -7   8      696.38      627.33     54.18 o 
  -1  -7   8      686.11      609.51     54.18 o 
   0  -7   8     2235.01     2120.80     99.09 o 
   1  -7   8      114.70      115.49     31.37 o 
   2  -7   8      882.28      955.96     69.86 o 
   3  -7   8      603.55      648.71     59.17 o 
   4  -7   8        2.20       12.83     12.83 o 
   5  -7   8     1139.21     1338.78     89.11 o 
   6  -7   8      191.64      208.16     44.20 o 
  -8  -6   8      568.46      432.71     46.34 o 
  -7  -6   8      768.29      712.16     58.46 o 
  -6  -6   8        3.23       52.75     22.81 o 
  -5  -6   8      972.33      828.36     60.59 o 
  -4  -6   8      931.89      699.33     54.89 o 
  -3  -6   8      156.60      134.73     30.65 o 
  -2  -6   8     3924.19     3445.32    119.76 o 
  -1  -6   8      816.27      791.29     59.17 o 
   0  -6   8      114.57      113.35     30.65 o 
   1  -6   8     1647.68     1613.23     85.54 o 
   2  -6   8      906.31      806.26     62.02 o 
   3  -6   8       96.06      153.98     34.22 o 
   4  -6   8     1583.61     1702.34     94.10 o 
   5  -6   8      260.74      299.41     47.05 o 
   6  -6   8      416.72      472.64     53.47 o 
  -9  -5   8      447.72      435.57     47.76 o 
  -8  -5   8      433.73      382.81     46.34 o 
  -7  -5   8       16.96       22.10     19.96 o 
  -6  -5   8     1028.36      854.02     61.31 o 
  -5  -5   8      326.14      274.46     38.50 o 
  -4  -5   8      102.77       78.42     24.24 o 
  -3  -5   8     1628.59     1208.32     69.15 o 
  -2  -5   8     3096.93     2639.06    101.94 o 
  -1  -5   8      787.99      660.12     52.04 o 
   0  -5   8     5541.10     4822.59    140.44 o 
   1  -5   8        9.59        0.00     14.97 o 
   2  -5   8      280.19      325.07     43.49 o 
   3  -5   8     2649.96     2710.34    111.92 o 
   4  -5   8      222.02      261.62     42.06 o 
   5  -5   8      962.57      909.45     60.95 o 
   6  -5   8      746.37      786.72     78.06 o 
 -10  -4   8      498.20      507.57     52.04 o 
  -9  -4   8      279.90      298.69     44.91 o 
  -8  -4   8      429.28      452.67     48.48 o 
  -7  -4   8     1100.84      979.49     65.58 o 
  -6  -4   8      519.36      462.65     45.62 o 
  -5  -4   8      558.26      438.42     42.77 o 
  -4  -4   8     2043.54     1828.52     83.41 o 
  -3  -4   8      619.06      516.83     45.62 o 
  -2  -4   8      308.17      248.08     34.93 o 
  -1  -4   8     2648.80     2224.17     91.25 o 
   0  -4   8      405.76      344.32     38.50 o 
   1  -4   8     3332.36     3270.66    114.06 o 
   2  -4   8     1551.32     1524.84     79.84 o 
   3  -4   8      137.55      120.47     20.65 o 
   4  -4   8      833.36      804.56     44.10 o 
   5  -4   8      949.48     1001.81     83.76 o 
   6  -4   8       17.74       30.31     12.57 o 
   7  -4   8      396.70      425.81     37.72 o 
 -10  -3   8        1.19        7.13     14.26 o 
  -9  -3   8      559.54      533.94     53.47 o 
  -8  -3   8     1503.06     1487.05     82.69 o 
  -7  -3   8       42.33       52.04     20.67 o 
  -6  -3   8      791.01      754.93     55.60 o 
  -5  -3   8     1185.41     1056.48     64.16 o 
  -4  -3   8        1.26        7.13     12.12 o 
  -3  -3   8     1508.28     1313.83     68.44 o 
  -2  -3   8     2109.78     1683.81     76.28 o 
  -1  -3   8      290.51      228.83     32.79 o 
   0  -3   8     1454.36     1366.58     70.57 o 
   1  -3   8     2441.19     2237.71     90.53 o 
   2  -3   8      183.86      188.93     22.93 o 
   3  -3   8     1723.66     1694.29     59.48 o 
   4  -3   8      693.26      695.85     39.81 o 
   5  -3   8        7.96       10.44     10.04 o 
   6  -3   8      399.27      408.67     33.50 o 
   7  -3   8      310.36      290.85     50.61 o 
 -11  -2   8      184.12      175.37     37.07 o 
 -10  -2   8      879.08      871.84     68.44 o 
  -9  -2   8      734.70      716.44     60.59 o 
  -8  -2   8       33.34       40.63     21.39 o 
  -7  -2   8     1088.89     1042.22     67.01 o 
  -6  -2   8     2228.28     2247.69     94.10 o 
  -5  -2   8       78.03       80.55     24.24 o 
  -4  -2   8     1812.63     1616.08     76.28 o 
  -3  -2   8     1915.80     1514.14     72.00 o 
  -2  -2   8       89.19       79.13     21.39 o 
  -1  -2   8     3272.63     2924.21     99.09 o 
   0  -2   8      467.27      414.18     39.21 o 
   1  -2   8      209.27      216.12     22.16 o 
   2  -2   8      616.03      593.38     33.76 o 
   3  -2   8     2355.47     2456.12     92.32 o 
   4  -2   8      155.07      180.36     24.18 o 
   5  -2   8      700.67      698.58     41.08 o 
   6  -2   8      118.79      144.71     35.64 o 
   7  -2   8       35.81       58.46     24.24 o 
 -11  -1   8      206.17      270.18     45.62 o 
  -9  -1   8       60.41       56.32     23.52 o 
  -8  -1   8     2390.30     2520.01    106.93 o 
  -7  -1   8     1731.35     1723.02     84.83 o 
  -6  -1   8       33.38       26.38     16.40 o 
  -5  -1   8     3460.04     3527.30    113.35 o 
  -4  -1   8      896.17      654.42     47.76 o 
  -3  -1   8      530.61      484.75     41.35 o 
  -2  -1   8     3659.42     3386.72    173.94 o 
  -1  -1   8     1323.67     1190.31    122.61 o 
   0  -1   8      108.11      127.59     13.69 o 
   1  -1   8     2185.75     2087.32     57.96 o 
   2  -1   8      909.36      830.35     31.72 o 
   3  -1   8       92.98       91.08     17.62 o 
   4  -1   8     1839.38     1879.20    177.15 o 
   5  -1   8      188.69      158.97     34.93 o 
   6  -1   8      182.16      161.82     37.07 o 
   7  -1   8      566.77      559.61     58.46 o 
 -11   0   8       82.72      139.72     33.51 o 
 -10   0   8       58.10      109.78     30.65 o 
  -9   0   8      129.46      173.23     36.36 o 
  -8   0   8     2069.54     2229.16    100.52 o 
  -7   0   8      271.30      269.47     39.21 o 
  -6   0   8     1988.41     2155.02     91.96 o 
  -5   0   8     1136.64     1151.29     63.45 o 
  -4   0   8       27.47       29.33     10.55 o 
  -3   0   8     3022.15     3085.59     93.39 o 
  -2   0   8     1993.36     1872.55    189.62 o 
  -1   0   8      339.08      318.97     23.26 o 
   0   0   8     1122.93     1030.45     45.12 o 
   1   0   8     1242.07     1241.35     46.26 o 
   2   0   8     1920.65     1996.52     52.54 o 
   3   0   8     4514.76     4288.99    133.31 o 
   4   0   8       60.50       57.74     20.67 o 
   5   0   8       30.77       24.24     17.11 o 
   6   0   8      758.04      693.63     62.02 o 
   7   0   8       77.57       78.42     26.38 o 
 -11   1   8      240.62      291.57     48.48 o 
 -10   1   8     1162.00     1151.29     78.42 o 
  -9   1   8       78.51       66.30     23.52 o 
  -8   1   8       90.03       91.96     27.80 o 
  -7   1   8     1331.37     1341.63     74.85 o 
  -5   1   8      218.76      194.62     21.68 o 
  -4   1   8     3162.70     2790.33    345.03 o 
  -3   1   8     2673.68     2696.20    105.86 o 
  -2   1   8     1626.82     1569.08     85.19 o 
  -1   1   8     2547.97     2500.13     88.19 o 
   0   1   8      238.43      252.94     16.61 o 
   1   1   8     1690.76     1762.90     42.05 o 
   2   1   8     3963.56     4011.78    149.77 o 
   3   1   8      220.58      206.87     41.70 o 
   4   1   8      307.44      306.54     42.77 o 
   5   1   8      354.72      322.22     46.34 o 
   6   1   8       86.76      106.22     29.23 o 
   7   1   8      441.03      433.43     53.47 o 
 -11   2   8      676.07      645.86     62.02 o 
 -10   2   8      399.20      408.48     47.76 o 
  -9   2   8      909.24      962.38     69.86 o 
  -8   2   8     1692.95     1828.52     91.96 o 
  -7   2   8      215.80      275.28     62.38 o 
  -6   2   8      207.42      205.16     23.40 o 
  -5   2   8     3891.25     3875.18    200.32 o 
  -4   2   8      729.71      735.67     42.77 o 
  -3   2   8     1940.75     1794.74    192.48 o 
  -2   2   8     1726.16     1687.94     51.62 o 
  -1   2   8       29.03       36.17     10.80 o 
   0   2   8     1877.54     1730.50     86.62 o 
   1   2   8     3257.62     3128.65     56.08 o 
   2   2   8       20.58       32.16     11.46 o 
   3   2   8      270.45      252.45     23.84 o 
   4   2   8      838.55      850.46     62.73 o 
   5   2   8       13.76       10.69     13.54 o 
   6   2   8      697.21      677.94     62.02 o 
 -11   3   8      113.88      156.83     37.78 o 
 -10   3   8      532.18      520.40     53.47 o 
  -9   3   8     2522.82     2624.80    116.20 o 
  -8   3   8      165.57      150.23     25.31 o 
  -7   3   8     4180.13     4243.26    358.93 o 
  -6   3   8     1112.74     1050.95     89.82 o 
  -5   3   8       39.74       45.62     13.61 o 
  -4   3   8     1518.17     1450.64    103.01 o 
  -3   3   8     1972.88     1967.34     75.56 o 
  -2   3   8       26.68       37.40     11.27 o 
  -1   3   8     1930.20     1758.07     52.16 o 
   0   3   8     1954.63     1823.65     54.80 o 
   1   3   8       50.01       44.05     12.34 o 
   2   3   8      901.45      854.20     74.14 o 
   3   3   8      331.13      330.66     26.72 o 
   4   3   8       60.29       84.12     26.38 o 
   5   3   8      783.99      828.36     65.58 o 
   6   3   8      279.16      295.84     49.90 o 
 -11   4   8      430.78      479.76     54.18 o 
 -10   4   8     1289.80     1224.00     83.41 o 
  -9   4   8        3.78       10.69     11.33 o 
  -8   4   8     1459.64     1445.60    144.00 o 
  -7   4   8     2089.23     1935.81    146.14 o 
  -6   4   8      275.28      257.03     26.46 o 
  -5   4   8     6384.99     6457.72    629.47 o 
  -4   4   8      717.15      628.04     49.90 o 
  -3   4   8        0.83        3.17      7.30 o 
  -2   4   8     1679.64     1648.56    132.59 o 
  -1   4   8      782.56      649.85     62.38 o 
   0   4   8      413.75      421.31     42.06 o 
   1   4   8     1563.51     1570.33     52.78 o 
   2   4   8      380.46      385.33     28.61 o 
   3   4   8      224.72      230.00     26.15 o 
   4   4   8     1083.28     1029.39     70.57 o 
   5   4   8      162.24      189.62     38.50 o 
   6   4   8       21.98       57.03     24.24 o 
 -11   5   8      386.45      407.05     56.32 o 
 -10   5   8        4.97       17.82     14.26 o 
  -9   5   8     1433.74     1362.26    115.49 o 
  -8   5   8      564.10      548.69     36.63 o 
  -7   5   8       21.72       23.17     12.60 o 
  -6   5   8     1359.82     1364.47     53.93 o 
  -5   5   8     3007.06     2962.36    217.43 o 
  -4   5   8      625.11      633.60     60.95 o 
  -3   5   8     1335.18     1345.10     53.47 o 
  -2   5   8      122.08      121.48     18.15 o 
  -1   5   8      374.39      389.94     42.06 o 
   0   5   8     1271.25     1281.75     74.85 o 
   1   5   8      756.40      715.01     57.03 o 
   2   5   8      498.73      513.12     34.02 o 
   3   5   8      824.44      858.21     44.85 o 
   4   5   8      106.28      123.53     22.18 o 
   5   5   8       94.44      124.75     33.51 o 
 -10   6   8      875.13      898.22     71.29 o 
  -9   6   8       82.22      126.89     31.37 o 
  -8   6   8      261.14      245.68     30.65 o 
  -7   6   8     1429.79     1372.65    126.54 o 
  -6   6   8      344.63      350.52     30.74 o 
  -5   6   8       17.82       21.64     11.84 o 
  -4   6   8     3148.67     3127.95    317.94 o 
  -3   6   8      775.11      793.37     38.77 o 
  -2   6   8     1099.19     1054.34     69.15 o 
  -1   6   8      893.16      876.83     64.16 o 
   0   6   8      508.81      417.74     45.62 o 
   1   6   8      461.77      472.64     49.19 o 
   2   6   8      813.91      769.90     63.45 o 
   3   6   8       30.50       34.93     15.12 o 
   4   6   8      154.22      162.54     25.20 o 
 -10   7   8       25.60       41.35     16.40 o 
  -9   7   8      626.10      665.11     60.59 o 
  -8   7   8      548.31      578.68     39.01 o 
  -7   7   8      455.93      474.92     35.01 o 
  -6   7   8      343.81      346.43     29.99 o 
  -5   7   8     1358.68     1262.86    158.26 o 
  -4   7   8        1.39        3.93      9.32 o 
  -3   7   8      369.80      347.88     42.77 o 
  -2   7   8     1585.99     1494.90     85.54 o 
  -1   7   8      153.57      136.87     33.51 o 
   0   7   8      727.69      733.55     62.02 o 
   1   7   8      422.17      397.07     45.62 o 
   2   7   8        2.29       25.66     17.82 o 
   3   7   8      129.89      186.06     37.78 o 
   4   7   8      393.56      440.96     34.46 o 
  -9   8   8      716.95      730.70     64.16 o 
  -8   8   8       38.12       44.97     14.86 o 
  -7   8   8      841.17      798.57     45.84 o 
  -6   8   8     1793.52     1701.49     74.85 o 
  -5   8   8        9.12       12.83     17.11 o 
  -4   8   8     1614.72     1474.94     86.97 o 
  -3   8   8      309.29      299.41     44.91 o 
  -2   8   8      374.06      376.40     44.91 o 
  -1   8   8      434.06      427.01     47.76 o 
   0   8   8      614.06      603.09     57.03 o 
   1   8   8       73.93       99.80     27.80 o 
   2   8   8      300.45      310.10     46.34 o 
   3   8   8      230.74      277.31     34.22 o 
  -8   9   8      839.39      854.02     68.44 o 
  -7   9   8     1358.32     1264.79     83.76 o 
  -6   9   8      124.23      134.73     34.22 o 
  -5   9   8      578.46      548.91     55.60 o 
  -4   9   8      355.94      312.95     47.05 o 
  -3   9   8       29.49       51.33     22.81 o 
  -2   9   8     1089.00      931.01     72.71 o 
  -1   9   8      339.08      331.49     41.35 o 
   0   9   8       32.49       60.59     20.67 o 
   1   9   8      503.13      508.28     51.33 o 
  -6  10   8      955.72      910.34     74.14 o 
  -5  10   8      262.50      317.94     49.90 o 
  -4  10   8        9.42       29.94     21.39 o 
  -3  10   8      862.61      818.38     70.57 o 
  -2  10   8      626.88      637.31     62.73 o 
  -1  10   8      232.01      290.85     46.34 o 
  -4 -10   9      336.94      319.38     62.02 o 
  -3 -10   9       10.90       30.23     13.05 o 
  -2 -10   9      435.65      522.88     37.64 o 
  -1 -10   9      190.22      262.18     31.43 o 
   0 -10   9      339.07      376.40     43.49 o 
   1 -10   9     1080.20     1174.10     81.27 o 
  -6  -9   9       71.53      159.68     40.63 o 
  -5  -9   9       33.53       56.09     16.43 o 
  -4  -9   9       88.27      116.70     36.36 o 
  -3  -9   9      738.98      727.23    105.51 o 
  -2  -9   9      389.50      408.32     34.00 o 
  -1  -9   9      717.92      793.06     74.50 o 
   0  -9   9     1328.32     1301.71     84.83 o 
   1  -9   9      229.33      216.71     41.35 o 
   2  -9   9      390.28      458.38     47.76 o 
   3  -9   9      748.12      854.02     69.15 o 
  -6  -8   9       91.72       86.26     27.09 o 
  -5  -8   9      154.59      157.55     35.64 o 
  -4  -8   9      441.57      428.44     49.19 o 
  -3  -8   9       47.98       37.78     22.81 o 
  -2  -8   9      578.20      614.50     57.03 o 
  -1  -8   9     1094.61      957.39     70.57 o 
   0  -8   9       11.71       22.10     14.26 o 
   1  -8   9      484.53      521.11     52.75 o 
   2  -8   9      932.39      905.35     70.57 o 
   3  -8   9       20.64       24.24     18.53 o 
   4  -8   9      801.74      829.78     72.71 o 
  -7  -7   9       15.97       18.53     17.11 o 
  -6  -7   9      237.42      193.90     38.50 o 
  -5  -7   9      374.02      295.13     44.20 o 
  -4  -7   9      300.86      290.14     43.49 o 
  -3  -7   9     1606.86     1478.50     84.83 o 
  -2  -7   9      648.23      643.01     57.74 o 
  -1  -7   9      195.04      158.26     35.64 o 
   0  -7   9       83.66       79.13     27.09 o 
   1  -7   9     1035.60      990.89     72.00 o 
   2  -7   9        2.48       21.39     17.82 o 
   3  -7   9      667.59      735.69     64.87 o 
   4  -7   9     1109.63     1149.15     83.41 o 
   5  -7   9        0.21       10.69     14.97 o 
  -8  -6   9        8.76       19.96     17.82 o 
  -7  -6   9      677.82      616.64     57.03 o 
  -6  -6   9     1594.83     1410.06     83.41 o 
  -5  -6   9      487.50      386.38     44.91 o 
  -4  -6   9     1250.95      979.49     68.44 o 
  -3  -6   9      440.09      389.94     44.20 o 
  -2  -6   9      128.37      135.45     32.79 o 
  -1  -6   9      700.29      639.45     56.32 o 
   0  -6   9      378.41      397.78     45.62 o 
   1  -6   9       53.36       46.34     21.39 o 
   2  -6   9     2091.42     1956.12    100.52 o 
   3  -6   9     1064.99      974.50     72.71 o 
   4  -6   9        7.69       34.93     18.53 o 
   5  -6   9      736.76      847.61     71.29 o 
  -9  -5   9       13.37       18.53     18.53 o 
  -8  -5   9      457.54      396.36     47.05 o 
  -7  -5   9      529.73      447.68     48.48 o 
  -6  -5   9       12.80       14.97     17.11 o 
  -5  -5   9     1190.31      979.49     68.44 o 
  -4  -5   9      322.86      261.62     39.92 o 
  -3  -5   9      248.70      198.18     36.36 o 
  -2  -5   9     3799.13     3478.82    123.33 o 
  -1  -5   9     1534.73     1416.48     79.84 o 
   0  -5   9      979.63      950.26     67.01 o 
   1  -5   9      971.11      961.67     67.72 o 
   2  -5   9      196.11      239.53     40.63 o 
   3  -5   9      118.84      131.17     32.79 o 
   4  -5   9     1137.12     1170.54     79.13 o 
   5  -5   9       79.16      111.53     22.67 o 
 -10  -4   9      107.03      158.97     35.64 o 
  -9  -4   9      524.59      491.88     52.04 o 
  -8  -4   9      443.40      383.53     47.05 o 
  -7  -4   9       80.25       65.58     24.95 o 
  -6  -4   9     1373.31     1168.40     74.14 o 
  -5  -4   9      640.90      540.36     50.61 o 
  -4  -4   9        7.41        7.84     14.97 o 
  -3  -4   9      511.53      340.04     39.92 o 
  -2  -4   9     1683.49     1445.71     78.42 o 
  -1  -4   9     1790.31     1563.33     81.98 o 
   0  -4   9     4705.85     4559.54    139.72 o 
   1  -4   9      125.02      112.63     29.23 o 
   2  -4   9     1478.65     1401.51     81.27 o 
   3  -4   9      849.84      874.70     65.58 o 
   4  -4   9      268.96      268.42     31.00 o 
   5  -4   9      409.97      470.97     36.29 o 
   6  -4   9      483.66      574.06     41.33 o 
 -10  -3   9      710.39      816.95     66.30 o 
  -9  -3   9      197.43      183.21     38.50 o 
  -8  -3   9      118.31      135.45     33.51 o 
  -7  -3   9     1600.87     1549.07     85.54 o 
  -6  -3   9        6.73       17.11     16.40 o 
  -5  -3   9     1085.27     1072.16     68.44 o 
  -4  -3   9     3470.65     3155.18    114.06 o 
  -3  -3   9      822.85      700.04     54.18 o 
  -2  -3   9     1745.72     1375.13     74.14 o 
  -1  -3   9     2900.39     2687.53    103.37 o 
   0  -3   9      448.71      422.02     42.77 o 
   1  -3   9      966.21      943.84     64.16 o 
   2  -3   9     2080.35     2155.62     68.04 o 
   3  -3   9      158.23      148.83     23.69 o 
   4  -3   9     1309.42     1241.64     55.69 o 
   5  -3   9      644.30      645.96     56.32 o 
   6  -3   9        1.51       22.54     12.99 o 
 -10  -2   9      204.20      216.71     41.35 o 
  -9  -2   9      805.63      844.04     67.01 o 
  -8  -2   9     1302.61     1278.18     79.84 o 
  -7  -2   9        0.73        0.00     12.83 o 
  -6  -2   9     1671.48     1586.14     83.41 o 
  -5  -2   9     2068.31     2127.21     94.10 o 
  -4  -2   9      220.39      168.95     32.08 o 
  -3  -2   9      612.26      535.37     47.05 o 
  -2  -2   9      199.02      178.22     32.08 o 
  -1  -2   9      843.72      660.83     50.61 o 
   0  -2   9      876.70      864.00     57.74 o 
   1  -2   9     1736.95     1641.71     56.16 o 
   2  -2   9      444.35      415.17     30.19 o 
   3  -2   9     1893.28     1923.27     65.26 o 
   4  -2   9     1561.02     1664.56     76.99 o 
   5  -2   9      120.64      156.04     25.14 o 
   6  -2   9      207.70      243.80     46.34 o 
 -11  -1   9       32.81       60.59     19.25 o 
 -10  -1   9      507.46      531.09     54.18 o 
  -9  -1   9     1039.71     1089.27     75.56 o 
  -8  -1   9       25.35       19.96     18.53 o 
  -7  -1   9     1551.62     1664.56     87.68 o 
  -6  -1   9     1206.31     1250.38     74.14 o 
  -5  -1   9       15.61       17.82     12.83 o 
  -4  -1   9     2693.85     2509.31     98.38 o 
  -3  -1   9     1198.71      984.48     60.59 o 
  -2  -1   9        0.24        0.00      6.79 o 
  -1  -1   9     1392.00     1209.87    118.69 o 
   0  -1   9      743.71      715.97     29.02 o 
   1  -1   9        2.17        2.21      6.71 o 
   2  -1   9     1115.25     1092.38     74.85 o 
   3  -1   9      910.37      900.36     44.09 o 
   4  -1   9       14.05       27.87     13.08 o 
   5  -1   9     1105.16     1055.05     76.28 o 
   6  -1   9      238.96      268.04     47.05 o 
 -11   0   9      312.60      398.50     55.60 o 
  -9   0   9      125.38      124.75     31.37 o 
  -8   0   9      583.10      570.30     53.47 o 
  -7   0   9     1768.78     1807.85     90.53 o 
  -6   0   9      185.98      248.79     37.78 o 
  -5   0   9     1880.77     1983.21     88.40 o 
  -4   0   9     1430.57     1422.68     52.17 o 
  -3   0   9      483.16      440.88     29.22 o 
  -2   0   9     1873.70     1751.03     74.50 o 
  -1   0   9       32.81       24.25     10.83 o 
   0   0   9      855.94      831.10     30.43 o 
   1   0   9     3731.60     3624.85    149.40 o 
   2   0   9      658.96      673.07     41.64 o 
   3   0   9      171.28      201.92     24.44 o 
   4   0   9       31.40       47.05     20.67 o 
   5   0   9      205.95      265.19     44.91 o 
   6   0   9       43.78       79.84     26.38 o 
 -11   1   9      200.28      272.32     47.76 o 
 -10   1   9      138.81      191.05     39.21 o 
  -9   1   9      488.86      496.16     51.33 o 
  -7   1   9       11.95       17.11     14.26 o 
  -6   1   9     2732.96     2805.72    156.48 o 
  -5   1   9     1174.25     1113.33     47.38 o 
  -4   1   9      369.41      353.72     26.94 o 
  -3   1   9     3113.59     3079.36     97.31 o 
  -2   1   9     1094.16      974.04    181.78 o 
  -1   1   9      259.60      253.60     17.93 o 
   0   1   9     1369.83     1391.81     46.98 o 
   1   1   9      421.86      413.19     23.96 o 
   2   1   9      800.00      807.72     31.67 o 
   3   1   9      598.97      520.40     47.76 o 
   4   1   9        0.90        0.00     12.83 o 
   5   1   9      315.30      332.20     49.90 o 
   6   1   9      487.71      532.52     57.03 o 
 -11   2   9      151.61      201.03     42.77 o 
 -10   2   9      450.75      437.70     49.90 o 
  -9   2   9      130.13      161.11     35.64 o 
  -8   2   9      337.00      350.02     43.49 o 
  -7   2   9     1708.36     1749.60    116.55 o 
  -6   2   9      345.87      355.13     28.45 o 
  -5   2   9      117.50      144.36     20.91 o 
  -4   2   9     5209.28     5193.52    100.30 o 
  -3   2   9      436.42      439.57     28.95 o 
  -2   2   9      440.69      383.73     27.67 o 
  -1   2   9     3084.74     2928.41     95.17 o 
   0   2   9       63.90       69.44     12.22 o 
   1   2   9     2395.65     2473.66     66.62 o 
   2   2   9     1590.11     1537.92     70.22 o 
   3   2   9      129.79      151.13     32.79 o 
   4   2   9      547.96      557.47     53.47 o 
   5   2   9      727.11      675.09     60.59 o 
 -11   3   9      701.04      777.03     69.86 o 
 -10   3   9      473.69      440.56     50.61 o 
  -9   3   9      604.66      606.66     57.74 o 
  -8   3   9     1839.25     1749.59     75.92 o 
  -7   3   9        6.72       10.34     11.09 o 
  -6   3   9     1636.80     1682.88    196.75 o 
  -5   3   9     1259.96     1214.21     50.11 o 
  -4   3   9      768.43      767.18     39.01 o 
  -3   3   9      730.43      695.11     36.42 o 
  -2   3   9     1411.77     1353.17     49.71 o 
  -1   3   9       30.59       35.29     12.28 o 
   0   3   9     1220.13     1294.58     72.71 o 
   1   3   9     1010.78      825.22     68.79 o 
   2   3   9       15.80       12.62     11.06 o 
   3   3   9      766.74      711.02     39.82 o 
   4   3   9      734.08      727.13     60.59 o 
   5   3   9        6.31        2.85     15.68 o 
 -10   4   9      330.69      369.98     44.91 o 
  -9   4   9     1457.75     1399.75    128.67 o 
  -8   4   9       36.34       37.17     13.69 o 
  -7   4   9     2425.49     2327.89    134.73 o 
  -6   4   9     1699.57     1623.40     60.46 o 
  -5   4   9      112.64      121.38     19.91 o 
  -4   4   9      839.86      853.66     52.75 o 
  -3   4   9      536.79      489.70     31.48 o 
  -2   4   9       47.49       45.56     13.69 o 
  -1   4   9     2054.04     1999.61     93.39 o 
   0   4   9     1267.86     1220.44     73.43 o 
   1   4   9       35.90       29.94     20.67 o 
   2   4   9      983.80      983.38     46.75 o 
   3   4   9      535.63      547.03     36.28 o 
   4   4   9       10.33        2.14     15.68 o 
   5   4   9      273.11      388.52     54.18 o 
 -10   5   9      792.19      898.93     72.00 o 
  -9   5   9        8.34       18.26     11.30 o 
  -8   5   9     1020.11     1071.23     74.50 o 
  -7   5   9     1057.78     1048.29     50.34 o 
  -6   5   9       39.56       60.21     16.54 o 
  -5   5   9     2118.88     2073.72    179.29 o 
  -4   5   9     1193.86     1172.90     95.88 o 
  -3   5   9     1197.97     1163.30     54.89 o 
  -2   5   9      746.70      705.74     57.74 o 
  -1   5   9      852.24      842.62     63.45 o 
   0   5   9       56.35       91.25     27.80 o 
   1   5   9      620.49      625.90     56.32 o 
   2   5   9        8.32       14.97     18.53 o 
   3   5   9      248.24      269.47     43.49 o 
   4   5   9      540.02      584.56     56.32 o 
 -10   6   9       73.84       90.53     23.52 o 
  -9   6   9      829.20      795.34     46.53 o 
  -8   6   9      225.63      264.55     30.70 o 
  -7   6   9       52.58       66.84     18.63 o 
  -6   6   9     1734.42     1694.52     92.67 o 
  -5   6   9     1404.57     1475.36    125.82 o 
  -4   6   9      535.57      515.08     68.44 o 
  -3   6   9     3082.98     2880.01    118.34 o 
  -2   6   9       83.20      110.50     29.94 o 
  -1   6   9      186.57      239.53     42.06 o 
   0   6   9      330.03      354.30     48.48 o 
   1   6   9       42.91       64.16     25.66 o 
   2   6   9      204.53      221.70     39.92 o 
   3   6   9      337.68      359.29     44.20 o 
  -9   7   9      165.29      225.27     42.77 o 
  -8   7   9      135.95      128.00     23.19 o 
  -7   7   9      676.42      716.84     43.85 o 
  -6   7   9      502.87      465.80     35.27 o 
  -5   7   9      510.59      525.65     58.81 o 
  -4   7   9     1127.55     1025.11     72.71 o 
  -3   7   9      327.05      355.72     48.48 o 
  -2   7   9      239.37      236.67     42.06 o 
  -1   7   9     1612.88     1569.03     91.25 o 
   0   7   9       55.87       86.26     26.38 o 
   1   7   9      256.90      290.85     45.62 o 
   2   7   9      481.29      603.09     54.89 o 
  -8   8   9      604.99      640.63     51.68 o 
  -7   8   9      129.95      118.67     23.17 o 
  -6   8   9      737.35      717.70     52.75 o 
  -5   8   9      691.44      657.27     61.31 o 
  -4   8   9       27.89       59.88     25.66 o 
  -3   8   9      166.35      177.51     37.78 o 
  -2   8   9      910.17      839.05     67.01 o 
  -1   8   9      283.43      270.89     44.20 o 
   0   8   9      731.30      770.62     64.87 o 
   1   8   9      353.58      357.86     42.06 o 
  -7   9   9      613.61      620.20     64.16 o 
  -6   9   9      420.40      400.63     49.90 o 
  -5   9   9       80.68       92.67     32.08 o 
  -4   9   9      348.63      342.89     52.75 o 
  -3   9   9      731.87      757.07     67.72 o 
  -2   9   9        0.83       17.82     19.96 o 
  -1   9   9      204.48      247.37     41.35 o 
   0   9   9      393.12      400.63     44.91 o 
  -4  -9  10      125.75      159.68     34.93 o 
  -3  -9  10       39.93       46.34     21.39 o 
  -2  -9  10      895.01      908.20     70.57 o 
  -1  -9  10      225.11      233.82     42.06 o 
   0  -9  10      426.18      464.79     48.48 o 
   1  -9  10      531.01      568.16     55.60 o 
  -6  -8  10      484.81      503.29     52.75 o 
  -5  -8  10      200.20      186.77     38.50 o 
  -4  -8  10       74.67       94.10     26.38 o 
  -3  -8  10     1071.59     1037.23     75.56 o 
  -2  -8  10       91.75      110.50     30.65 o 
  -1  -8  10      210.55      167.53     36.36 o 
   0  -8  10      631.80      707.88     62.73 o 
   1  -8  10       99.10      113.35     27.09 o 
   2  -8  10      554.47      501.15     54.89 o 
  -7  -7  10      695.25      641.59     57.74 o 
  -6  -7  10       71.09       65.58     25.66 o 
  -5  -7  10       55.27       47.05     20.67 o 
  -4  -7  10      553.80      558.89     55.60 o 
  -3  -7  10        0.66       10.69     16.40 o 
  -2  -7  10     1024.59     1002.30     72.71 o 
  -1  -7  10      343.92      321.51     48.48 o 
   0  -7  10       10.04        1.43     11.41 o 
   1  -7  10      554.47      596.68     58.46 o 
   2  -7  10     1332.69     1268.91     86.97 o 
   3  -7  10        0.13       11.41     17.82 o 
  -8  -6  10      163.08      186.06     35.64 o 
  -7  -6  10       24.82       36.36     19.96 o 
  -6  -6  10      855.19      845.47     67.01 o 
  -5  -6  10     1033.62      957.39     70.57 o 
  -4  -6  10        1.87       17.11     17.11 o 
  -3  -6  10      875.47      859.01     67.01 o 
  -2  -6  10      274.84      272.32     43.49 o 
  -1  -6  10       30.70       22.81     17.11 o 
   0  -6  10      447.34      472.64     50.61 o 
   1  -6  10      645.95      647.29     59.88 o 
   2  -6  10        2.00        9.98     14.26 o 
   3  -6  10      753.40      737.11     65.58 o 
   4  -6  10      445.99      455.53     53.47 o 
  -9  -5  10      620.36      687.92     60.59 o 
  -8  -5  10        1.20       13.54     14.26 o 
  -7  -5  10      157.55      179.64     39.21 o 
  -6  -5  10      354.59      381.39     50.61 o 
  -5  -5  10        0.48        9.98     15.68 o 
  -4  -5  10     1426.04     1240.40     78.42 o 
  -3  -5  10      758.74      655.84     57.74 o 
  -2  -5  10       49.88       61.31     24.24 o 
  -1  -5  10     1113.30     1027.25     71.29 o 
   0  -5  10      936.85      896.08     67.01 o 
   1  -5  10      347.18      364.99     45.62 o 
   2  -5  10     1267.48     1392.95     86.26 o 
   3  -5  10      370.67      409.19     49.19 o 
   4  -5  10       29.57       43.49     23.52 o 
  -9  -4  10        6.24       12.12     15.68 o 
  -8  -4  10      366.82      339.33     49.19 o 
  -7  -4  10      471.26      457.66     49.90 o 
  -6  -4  10      466.23      444.12     49.19 o 
  -5  -4  10     2693.52     2482.94    109.78 o 
  -4  -4  10     2827.31     2669.00    111.92 o 
  -3  -4  10       63.56       27.80     19.25 o 
  -2  -4  10      977.76      966.66     67.01 o 
  -1  -4  10      320.90      269.47     42.06 o 
   0  -4  10     1491.98     1611.09     88.40 o 
   1  -4  10     1493.85     1560.48     87.68 o 
   2  -4  10       76.94       88.40     27.80 o 
   3  -4  10      230.94      266.61     44.20 o 
   4  -4  10      681.07      790.68     47.38 o 
   5  -4  10      180.53      167.71     27.89 o 
 -10  -3  10      111.88      153.98     33.51 o 
  -9  -3  10      871.03      878.97     69.15 o 
  -8  -3  10      448.70      429.15     49.19 o 
  -7  -3  10       31.01       32.79     19.96 o 
  -6  -3  10     1064.00      990.18     71.29 o 
  -5  -3  10      110.70      118.34     31.37 o 
  -4  -3  10      330.28      342.18     45.62 o 
  -3  -3  10     1128.38     1031.53     68.44 o 
  -2  -3  10      356.47      345.74     40.63 o 
  -1  -3  10      932.59      921.03     64.16 o 
   0  -3  10     3300.31     3266.39    121.19 o 
   1  -3  10      282.15      290.14     43.49 o 
   2  -3  10      439.86      508.28     51.33 o 
   3  -3  10     1177.13     1277.44     57.21 o 
   4  -3  10       32.26       38.86     14.86 o 
   5  -3  10      289.18      333.34     35.47 o 
 -10  -2  10      371.14      396.36     46.34 o 
  -9  -2  10      205.18      231.68     42.77 o 
  -8  -2  10     1021.43     1047.21     74.85 o 
  -7  -2  10      751.98      792.00     64.16 o 
  -6  -2  10      134.72      113.35     31.37 o 
  -5  -2  10      774.63      748.52     60.59 o 
  -4  -2  10     2959.12     2654.74    107.64 o 
  -3  -2  10      482.98      398.50     42.77 o 
  -2  -2  10      189.38      179.64     34.22 o 
  -1  -2  10      758.37      675.80     54.89 o 
   0  -2  10       24.44       23.52     18.53 o 
   1  -2  10     1125.21     1152.72     72.00 o 
   2  -2  10     2268.67     2386.40     73.60 o 
   3  -2  10       23.10       29.81     14.97 o 
   4  -2  10     1099.61     1179.37     55.39 o 
   5  -2  10      308.48      398.50     55.60 o 
 -10  -1  10      124.71      126.89     32.79 o 
  -9  -1  10      586.11      582.42     56.32 o 
  -8  -1  10     1332.91     1356.60     84.12 o 
  -7  -1  10       12.44       22.81     17.82 o 
  -6  -1  10      940.13      885.39     66.30 o 
  -5  -1  10      827.36      832.64     60.59 o 
  -4  -1  10      204.94      186.77     34.22 o 
  -3  -1  10     3892.22     3714.07    124.75 o 
  -2  -1  10     1488.15     1491.24    116.20 o 
  -1  -1  10        0.42        7.13      9.07 o 
   0  -1  10      640.61      646.10     36.29 o 
   1  -1  10      812.19      816.48     33.26 o 
   2  -1  10       14.86       13.61     11.06 o 
   3  -1  10      785.50      816.56     44.35 o 
   4  -1  10      381.04      361.43     50.61 o 
   5  -1  10       75.08       86.26     29.94 o 
 -10   0  10      652.03      733.55     63.45 o 
  -9   0  10      152.11      165.39     36.36 o 
  -8   0  10      281.68      299.41     46.34 o 
  -7   0  10     1062.50     1076.44     73.43 o 
  -6   0  10     2611.37     2659.73    110.50 o 
  -5   0  10       70.49       74.14     22.10 o 
  -4   0  10     1694.27     1772.62     70.93 o 
  -3   0  10     1204.61     1164.04     57.39 o 
  -2   0  10       16.74       28.50     12.28 o 
  -1   0  10      421.87      404.52     49.90 o 
   0   0  10      118.44      128.46     15.89 o 
   1   0  10      891.15      921.76     35.12 o 
   2   0  10     1201.12     1198.83     50.40 o 
   3   0  10      478.00      442.69     47.05 o 
   4   0  10        0.80       14.97     19.25 o 
   5   0  10      777.52      861.86     70.57 o 
 -10   1  10      339.13      347.17     43.49 o 
  -9   1  10        4.79        7.84     12.12 o 
  -8   1  10      687.65      684.36     59.88 o 
  -7   1  10      834.79      891.09     66.30 o 
  -6   1  10       69.70       55.10     15.32 o 
  -5   1  10     2112.94     2062.75     67.55 o 
  -4   1  10      485.47      474.51     32.75 o 
  -3   1  10      845.18      852.47     79.13 o 
  -2   1  10     3242.32     3289.62    165.74 o 
  -1   1  10     1892.96     1869.89    153.27 o 
   0   1  10      372.26      376.37     28.98 o 
   1   1  10      850.37      898.49     34.65 o 
   2   1  10       82.82       77.70     25.66 o 
   3   1  10      175.17      227.41     39.92 o 
   4   1  10      291.42      353.59     49.90 o 
   5   1  10      107.42      134.02     32.79 o 
 -10   2  10       87.34      134.02     34.22 o 
  -9   2  10      571.31      620.20     58.46 o 
  -8   2  10      490.34      534.66     52.75 o 
  -7   2  10      451.59      457.10     35.64 o 
  -6   2  10     2600.75     2610.31     99.09 o 
  -5   2  10      421.25      394.29     30.24 o 
  -4   2  10       73.15       87.53     18.39 o 
  -3   2  10     1461.41     1420.41     60.24 o 
  -2   2  10      236.50      237.40     26.29 o 
  -1   2  10      495.83      531.95     33.29 o 
   0   2  10      875.97      882.75     42.20 o 
   1   2  10       31.71       25.66     18.53 o 
   2   2  10      487.81      522.54     34.27 o 
   3   2  10     1245.95     1196.91     75.56 o 
   4   2  10       80.79       99.09     28.51 o 
 -10   3  10      530.63      579.57     57.03 o 
  -9   3  10      342.56      323.64     48.48 o 
  -8   3  10      187.35      210.08     28.21 o 
  -7   3  10      813.80      859.40     47.41 o 
  -6   3  10       61.42       74.14     17.12 o 
  -5   3  10      806.18      841.23     76.28 o 
  -4   3  10      451.39      476.10     32.99 o 
  -3   3  10      528.35      514.71     33.59 o 
  -2   3  10     1369.57     1396.02     57.03 o 
  -1   3  10     2872.15     2897.29    130.46 o 
   0   3  10     1039.74     1090.70     71.29 o 
   1   3  10       54.47       54.18     22.81 o 
   2   3  10      405.81      396.36     45.62 o 
   3   3  10       47.42       46.34     24.24 o 
   4   3  10      576.76      615.21     58.46 o 
 -10   4  10      216.62      230.97     43.49 o 
  -9   4  10      534.81      531.68     38.22 o 
  -8   4  10     1501.34     1512.88     96.59 o 
  -7   4  10        0.96        0.00     10.59 o 
  -6   4  10     1120.59     1132.78     52.42 o 
  -5   4  10     1781.98     1788.14     96.24 o 
  -4   4  10      149.98      138.20     22.43 o 
  -3   4  10      782.09      791.46     41.47 o 
  -2   4  10      920.10      896.25     43.30 o 
  -1   4  10       28.91       38.50     21.39 o 
   0   4  10     1079.75     1070.74     72.71 o 
   1   4  10      418.82      431.29     47.05 o 
   2   4  10      192.94      228.83     40.63 o 
  -9   5  10      728.10      750.47     46.07 o 
  -8   5  10        0.02       10.58     11.06 o 
  -7   5  10      884.40      851.10     47.38 o 
  -6   5  10      727.06      717.15     61.31 o 
  -5   5  10      146.51      150.18     23.75 o 
  -4   5  10     1500.93     1511.17     95.88 o 
  -3   5  10      825.59      781.31     63.45 o 
  -2   5  10      107.75      112.63     31.37 o 
  -1   5  10      612.16      581.70     55.60 o 
   0   5  10      822.88      875.41     67.01 o 
   1   5  10       17.81       49.90     22.10 o 
   2   5  10      161.22      163.96     36.36 o 
  -9   6  10        1.63       28.23     12.85 o 
  -8   6  10      642.48      608.48     78.06 o 
  -7   6  10      937.58      913.20     49.63 o 
  -6   6  10        0.67        5.35     12.60 o 
  -5   6  10     1827.98     1809.08    220.28 o 
  -4   6  10      462.38      387.80     47.05 o 
  -3   6  10       86.12       86.97     25.66 o 
  -2   6  10     1177.84     1065.03     75.56 o 
  -1   6  10       79.52       98.38     27.80 o 
   0   6  10      285.96      290.85     44.91 o 
   1   6  10      606.91      756.36     63.45 o 
   2   6  10      350.56      400.63     46.34 o 
  -8   7  10      422.02      441.17     35.78 o 
  -7   7  10      121.25      131.24     24.56 o 
  -6   7  10      850.60      826.55     47.38 o 
  -5   7  10      114.73       91.96     29.94 o 
  -4   7  10      560.67      523.96     54.89 o 
  -3   7  10     1910.94     1673.83     96.95 o 
  -2   7  10      251.59      243.09     42.77 o 
  -1   7  10      286.15      332.20     48.48 o 
   0   7  10      281.51      315.09     47.05 o 
   1   7  10       24.59       74.85     22.81 o 
  -7   8  10      576.00      567.26     40.29 o 
  -6   8  10       10.90       27.09     22.81 o 
  -5   8  10      168.70      176.08     39.92 o 
  -4   8  10      582.73      539.65     57.74 o 
  -3   8  10      325.29      310.81     50.61 o 
  -2   8  10      192.10      257.35     43.49 o 
  -1   8  10      272.05      329.35     49.19 o 
  -4  -8  11      229.66      265.19     44.91 o 
  -3  -8  11      239.61      283.72     45.62 o 
  -2  -8  11      574.42      597.39     57.74 o 
  -1  -8  11      112.09      117.62     27.80 o 
   0  -8  11      251.67      352.16     42.06 o 
  -6  -7  11      420.03      418.46     47.76 o 
  -5  -7  11       62.68       75.56     25.66 o 
  -4  -7  11      383.86      422.73     48.48 o 
  -3  -7  11     1225.79     1303.13     85.54 o 
  -2  -7  11       55.87      101.23     27.80 o 
  -1  -7  11      261.97      358.58     44.20 o 
   0  -7  11      413.36      454.10     49.19 o 
   1  -7  11      154.83      173.23     40.63 o 
   2  -7  11      657.57      713.59     68.44 o 
  -7  -6  11      299.47      291.57     47.05 o 
  -6  -6  11       54.32       42.06     20.67 o 
  -5  -6  11      231.95      239.53     42.77 o 
  -4  -6  11      790.32      757.07     64.16 o 
  -3  -6  11      179.13      234.54     42.06 o 
  -2  -6  11      491.09      542.50     54.18 o 
  -1  -6  11      477.16      439.84     49.90 o 
   0  -6  11       12.75       34.22     19.96 o 
   1  -6  11      734.38      711.45     65.58 o 
   2  -6  11      798.78      829.78     71.29 o 
  -8  -5  11      371.15      395.64     46.34 o 
  -7  -5  11       50.09       63.45     21.39 o 
  -6  -5  11      464.22      489.03     52.04 o 
  -5  -5  11      919.10      794.14     65.58 o 
  -4  -5  11        0.43       12.12     15.68 o 
  -3  -5  11      838.10      931.01     70.57 o 
  -2  -5  11      361.65      383.53     52.04 o 
  -1  -5  11        0.21       12.83     17.11 o 
   0  -5  11      951.01     1068.60     76.99 o 
   1  -5  11      625.93      661.55     61.31 o 
   2  -5  11       73.47       86.26     27.80 o 
   3  -5  11      198.75      300.12     49.90 o 
  -9  -4  11      352.89      443.41     47.76 o 
  -8  -4  11        1.85       14.97     14.97 o 
  -7  -4  11      440.54      471.92     51.33 o 
  -6  -4  11      315.92      346.46     49.90 o 
  -5  -4  11       38.04       42.77     22.10 o 
  -4  -4  11      813.32      801.98     65.58 o 
  -3  -4  11      235.20      207.45     39.21 o 
  -2  -4  11      136.25      157.55     36.36 o 
  -1  -4  11      720.08      787.73     64.87 o 
   0  -4  11      736.96      777.74     64.87 o 
   1  -4  11       90.34      131.17     33.51 o 
   2  -4  11      779.04      923.88     72.00 o 
   3  -4  11      134.10      151.84     37.07 o 
  -8  -3  11      409.60      466.93     49.90 o 
  -7  -3  11      569.70      530.38     54.18 o 
  -6  -3  11      106.73      113.35     31.37 o 
  -5  -3  11     2553.37     2387.41    111.21 o 
  -4  -3  11      424.63      415.61     47.05 o 
  -3  -3  11      135.91      151.13     34.22 o 
  -2  -3  11     1631.77     1528.40     86.97 o 
  -1  -3  11      661.63      692.91     59.88 o 
   0  -3  11      307.65      352.16     48.48 o 
   1  -3  11      776.14      942.42     69.86 o 
   2  -3  11       68.95       80.55     28.51 o 
   3  -3  11      355.60      401.97     33.76 o 
   4  -3  11      672.97      695.65     45.33 o 
  -9  -2  11      381.53      416.32     47.76 o 
  -8  -2  11       69.06       91.96     27.09 o 
  -7  -2  11      318.91      306.54     47.05 o 
  -6  -2  11     1564.12     1620.36     91.96 o 
  -5  -2  11      343.29      286.58     43.49 o 
  -4  -2  11      677.53      611.65     55.60 o 
  -3  -2  11     1098.91     1013.71     69.86 o 
  -2  -2  11      148.33      130.46     31.37 o 
  -1  -2  11      540.33      568.16     53.47 o 
   0  -2  11     1737.26     1838.50     94.10 o 
   1  -2  11       30.00       47.76     22.10 o 
   2  -2  11      739.98      870.80     47.03 o 
   3  -2  11      653.35      732.27     44.56 o 
   4  -2  11       31.63       49.19     22.10 o 
 -10  -1  11      581.30      680.08     62.02 o 
  -9  -1  11       30.48       37.78     18.53 o 
  -8  -1  11      488.74      482.62     51.33 o 
  -7  -1  11     1460.45     1469.95     88.40 o 
  -6  -1  11      187.65      242.38     41.35 o 
  -5  -1  11      173.01      205.31     38.50 o 
  -4  -1  11     1009.72      866.85     64.16 o 
  -3  -1  11      261.00      188.91     36.36 o 
  -2  -1  11      990.62      911.05     65.58 o 
  -1  -1  11     1560.01     1700.71     62.00 o 
   0  -1  11      156.45      173.65     24.68 o 
   1  -1  11      922.17     1041.39     49.10 o 
   2  -1  11      685.42      738.72     42.57 o 
   3  -1  11        8.51       13.54     14.97 o 
   4  -1  11      714.35      772.04     67.72 o 
 -10   0  11       12.19       32.79     14.26 o 
  -9   0  11      353.71      426.30     48.48 o 
  -8   0  11      543.38      537.51     54.18 o 
  -7   0  11        9.62       17.82     14.97 o 
  -6   0  11     1032.42     1063.61     73.43 o 
  -5   0  11     1054.28     1067.17     72.00 o 
  -4   0  11      112.95      107.56     26.02 o 
  -3   0  11     1513.37     1602.63    110.14 o 
  -2   0  11     1889.12     2011.36    145.43 o 
  -1   0  11       46.35       45.58     16.40 o 
   0   0  11     1255.95     1440.48     56.43 o 
   1   0  11      220.53      286.09     28.95 o 
   2   0  11        0.39        6.42     13.54 o 
   3   0  11      489.66      585.27     54.89 o 
   4   0  11      429.65      483.33     54.89 o 
 -10   1  11      746.94      819.80     68.44 o 
  -9   1  11      505.69      561.03     55.60 o 
  -8   1  11        0.04        8.55     12.12 o 
  -7   1  11      750.18      851.88     67.01 o 
  -6   1  11      689.08      716.44     59.88 o 
  -5   1  11      121.81      128.04     21.72 o 
  -4   1  11     1493.89     1574.50     61.17 o 
  -3   1  11      298.54      324.40     29.42 o 
  -2   1  11       99.48      140.30     23.40 o 
  -1   1  11      866.91      948.46    120.12 o 
   0   1  11      198.51      259.71     27.89 o 
   1   1  11       42.58       54.89     23.52 o 
   3   1  11      199.62      183.21     37.78 o 
 -10   2  11      277.98      354.30     43.49 o 
  -9   2  11       28.33       39.92     17.82 o 
  -8   2  11      679.97      704.32     62.02 o 
  -7   2  11      310.64      368.60     33.17 o 
  -6   2  11      682.82      635.22     40.58 o 
  -5   2  11     1577.38     1540.78     61.49 o 
  -4   2  11      928.61      819.75     44.35 o 
  -3   2  11       96.07      116.51     21.31 o 
  -2   2  11     1833.97     1821.81     81.98 o 
  -1   2  11      184.61      203.72     25.78 o 
   0   2  11       54.77       61.31     24.24 o 
   1   2  11      775.02      889.67     66.30 o 
  -9   3  11      657.08      699.33     64.87 o 
  -8   3  11      760.54      747.37     57.39 o 
  -7   3  11      279.27      284.95     31.76 o 
  -6   3  11      976.65      998.60     50.66 o 
  -5   3  11      129.46      160.72     27.09 o 
  -4   3  11      264.38      290.77     30.70 o 
  -3   3  11      885.85      859.69     44.94 o 
  -2   3  11      136.76      154.43     23.68 o 
  -1   3  11      758.62      812.68     65.58 o 
   0   3  11      918.68      985.19     71.29 o 
   1   3  11       58.78      100.52     30.65 o 
  -9   4  11      272.44      302.04     48.83 o 
  -8   4  11      248.79      274.54     32.25 o 
  -7   4  11      886.15      944.13     50.91 o 
  -6   4  11       38.67       53.60     16.43 o 
  -5   4  11      601.88      598.54     52.75 o 
  -4   4  11     1572.63     1590.77     64.52 o 
  -3   4  11      130.40      141.01     23.17 o 
  -2   4  11      123.41      138.30     34.22 o 
  -1   4  11     1067.63     1241.83     80.55 o 
   0   4  11      126.82      119.76     32.79 o 
   1   4  11      555.36      586.69     55.60 o 
   2   4  11      401.58      484.75     49.19 o 
  -8   5  11      781.75      769.19     67.72 o 
  -7   5  11       50.60       48.85     15.82 o 
  -6   5  11      273.60      323.12     33.26 o 
  -5   5  11      632.75      654.35     41.06 o 
  -4   5  11        9.42       21.49     11.77 o 
  -3   5  11     1044.78      986.62     73.43 o 
  -2   5  11     1050.02     1050.06     75.56 o 
  -1   5  11       18.57       32.08     18.53 o 
   0   5  11      547.75      608.79     56.32 o 
   1   5  11      589.00      610.93     56.32 o 
  -8   6  11        2.85       30.83     12.85 o 
  -7   6  11      786.53      751.05     46.38 o 
  -6   6  11      489.88      483.04     36.63 o 
  -5   6  11       69.63       79.13     27.09 o 
  -4   6  11     1130.30     1115.65     80.55 o 
  -3   6  11      904.26      851.17     68.44 o 
  -2   6  11        0.57        3.56     12.12 o 
  -1   6  11      294.83      389.94     45.62 o 
   0   6  11        2.20       34.22     12.83 o 
  -6   7  11      106.19      131.17     35.64 o 
  -5   7  11      529.50      547.49     57.74 o 
  -4   7  11      265.78      289.43     49.19 o 
  -3   7  11      250.93      253.07     42.77 o 
  -2   7  11      615.03      591.68     56.32 o 
  -1   7  11       84.03      112.63     27.09 o 
  -4  -7  12      181.51      203.88     39.21 o 
  -3  -7  12      208.08      268.04     45.62 o 
  -2  -7  12      642.48      808.40     69.15 o 
  -1  -7  12      114.05      168.24     34.93 o 
  -6  -6  12      385.83      396.36     45.62 o 
  -5  -6  12       42.64       45.62     17.11 o 
  -4  -6  12      251.94      276.59     44.91 o 
  -3  -6  12      942.84      998.74     75.56 o 
  -2  -6  12       46.68       64.87     19.96 o 
  -1  -6  12      388.25      499.01     56.32 o 
   0  -6  12      549.29      633.74     62.73 o 
  -7  -5  12      203.72      255.92     43.49 o 
  -6  -5  12        0.17        7.84     11.41 o 
  -5  -5  12      344.24      378.54     45.62 o 
  -4  -5  12      925.24      880.40     69.86 o 
  -3  -5  12        2.35       19.96     13.54 o 
  -2  -5  12      690.10      807.69     69.15 o 
  -1  -5  12      740.89      866.14     72.00 o 
   0  -5  12        0.40        9.27     19.25 o 
   1  -5  12      499.61      588.12     61.31 o 
  -7  -4  12       37.17       57.74     18.53 o 
  -6  -4  12      536.17      527.53     54.18 o 
  -5  -4  12      784.64      847.61     68.44 o 
  -4  -4  12       14.81       22.10     12.83 o 
  -3  -4  12      737.28      747.09     64.87 o 
  -2  -4  12      261.16      325.78     49.19 o 
  -1  -4  12        0.75       33.51     18.53 o 
   0  -4  12      571.11      605.94     59.88 o 
   1  -4  12      340.74      379.25     53.47 o 
   2  -4  12       94.78      135.45     35.64 o 
  -8  -3  12        4.00       27.80     12.83 o 
  -7  -3  12      485.86      506.85     52.04 o 
  -6  -3  12      554.38      547.49     55.60 o 
  -5  -3  12      166.53      176.79     37.78 o 
  -4  -3  12      850.99      740.68     64.16 o 
  -3  -3  12       62.13       69.15     26.38 o 
  -2  -3  12       40.06       69.15     25.66 o 
  -1  -3  12      781.22      775.61     65.58 o 
   0  -3  12      742.57      853.31     69.86 o 
   1  -3  12       30.40       84.83     27.09 o 
   2  -3  12      606.12      844.04     69.86 o 
  -8  -2  12      424.64      524.67     53.47 o 
  -7  -2  12      488.03      511.13     53.47 o 
  -6  -2  12       84.13      104.08     29.23 o 
  -5  -2  12     1097.91      972.36     73.43 o 
  -4  -2  12       80.35       60.59     22.10 o 
  -3  -2  12      276.91      278.73     44.20 o 
  -2  -2  12     1051.58     1166.26     77.70 o 
  -1  -2  12      650.53      711.45     62.02 o 
   0  -2  12      315.79      354.30     49.90 o 
   1  -2  12      524.05      619.49     59.17 o 
   2  -2  12       25.11       39.92     20.67 o 
  -9  -1  12      402.35      455.53     50.61 o 
  -8  -1  12      334.15      361.43     44.20 o 
  -7  -1  12       29.91       54.89     20.67 o 
  -6  -1  12      654.89      633.03     59.17 o 
  -5  -1  12       29.41       37.78     21.39 o 
  -4  -1  12      745.26      804.83     64.87 o 
  -3  -1  12     1863.76     1918.34     99.09 o 
  -2  -1  12      454.79      449.82     49.19 o 
  -1  -1  12      782.74      840.48     66.30 o 
   0  -1  12      692.57      811.96     65.58 o 
   1  -1  12        0.85        4.99     17.82 o 
   2  -1  12      197.93      230.26     42.06 o 
  -9   0  12       27.96       56.32     17.11 o 
  -8   0  12      589.04      615.92     61.31 o 
  -7   0  12      862.44      927.45     72.00 o 
  -6   0  12       14.64       34.93     19.25 o 
  -5   0  12      586.17      560.32     54.18 o 
  -4   0  12      952.94     1065.75     73.43 o 
  -3   0  12      229.42      245.20     30.65 o 
  -2   0  12      939.52     1007.33     84.12 o 
  -1   0  12      894.26      982.32     59.17 o 
   0   0  12      102.73      109.69     21.68 o 
  -9   1  12      610.92      650.14     63.45 o 
  -8   1  12      770.18      847.61     70.57 o 
  -7   1  12        3.45       11.41     14.97 o 
  -6   1  12      508.57      516.12     53.47 o 
  -5   1  12      317.01      383.88     33.80 o 
  -4   1  12       23.41       38.42     14.04 o 
  -3   1  12     1303.43     1421.21    175.01 o 
  -2   1  12      958.54     1088.67     94.10 o 
  -1   1  12       34.37       67.66     17.62 o 
   0   1  12      553.67      683.65     60.59 o 
  -9   2  12      695.67      726.42     67.72 o 
  -8   2  12       10.92       17.11     13.54 o 
  -7   2  12      915.76      951.85     51.89 o 
  -6   2  12      551.04      587.99     40.58 o 
  -5   2  12       88.83       72.85     18.89 o 
  -4   2  12      971.07     1040.38     77.70 o 
  -3   2  12      275.67      327.59     32.66 o 
  -2   2  12      251.11      315.24     31.86 o 
  -1   2  12      478.45      550.34     54.18 o 
   0   2  12      268.72      339.33     47.05 o 
   1   2  12       32.22       43.49     19.96 o 
  -8   3  12      393.02      456.10     37.05 o 
  -7   3  12      204.41      261.11     32.26 o 
  -6   3  12      211.47      268.65     35.29 o 
  -5   3  12      746.42      842.70     79.49 o 
  -4   3  12      101.11      129.79     22.62 o 
  -3   3  12      336.13      390.25     31.76 o 
  -2   3  12      915.39      975.92     72.71 o 
  -1   3  12      331.65      377.11     44.91 o 
   0   3  12       61.08       91.25     27.80 o 
   1   3  12      346.07      394.22     44.20 o 
  -8   4  12      236.34      283.04     34.27 o 
  -7   4  12      128.43      165.28     26.94 o 
  -6   4  12     1104.05     1231.88     58.92 o 
  -5   4  12      202.28      245.48     30.64 o 
  -4   4  12      160.26      203.03     27.71 o 
  -3   4  12      689.68      824.08     67.01 o 
  -2   4  12       83.10      141.15     31.37 o 
  -1   4  12      395.98      438.42     47.05 o 
   0   4  12      538.74      676.52     59.88 o 
  -7   5  12      964.39     1091.75     57.08 o 
  -6   5  12       18.74       35.36     14.09 o 
  -5   5  12      385.36      428.10     34.81 o 
  -4   5  12      684.06      698.62     61.31 o 
  -3   5  12        7.24        4.28     12.12 o 
  -2   5  12      584.23      669.39     59.17 o 
  -1   5  12      348.10      397.07     44.20 o 
  -5   6  12      371.46      389.23     57.03 o 
  -4   6  12       37.72       44.91     16.40 o 
  -3   6  12      511.63      548.91     54.18 o 
  -4  -5  13      367.64      376.40     45.62 o 
  -3  -5  13      610.01      663.69     66.30 o 
  -2  -5  13       32.09       67.72     27.80 o 
  -6  -4  13       10.48       21.39     13.54 o 
  -5  -4  13      357.38      360.00     43.49 o 
  -4  -4  13      351.13      423.45     51.33 o 
  -3  -4  13       60.06      133.31     34.93 o 
  -2  -4  13      726.05      901.07     74.14 o 
  -1  -4  13      386.85      471.21     54.89 o 
  -6  -3  13      437.47      516.12     54.18 o 
  -5  -3  13      395.53      369.27     53.47 o 
  -4  -3  13       69.03       90.53     27.09 o 
  -3  -3  13      602.84      670.81     63.45 o 
  -2  -3  13      335.80      412.04     51.33 o 
  -1  -3  13        0.78       39.21     22.10 o 
   0  -3  13      363.48      464.08     55.60 o 
  -7  -2  13      505.36      558.89     56.32 o 
  -6  -2  13      263.96      310.10     50.61 o 
  -5  -2  13      139.46      168.95     38.50 o 
  -4  -2  13      626.44      633.74     61.31 o 
  -3  -2  13      157.87      237.39     43.49 o 
  -2  -2  13       72.76      114.77     32.08 o 
  -1  -2  13      806.98     1055.05     79.13 o 
   0  -2  13      231.63      310.81     50.61 o 
  -7  -1  13      402.85      438.42     51.33 o 
  -6  -1  13      129.17      144.00     37.07 o 
  -5  -1  13      715.28      759.21     66.30 o 
  -4  -1  13      172.27      164.67     37.78 o 
  -3  -1  13      123.83      203.88     39.92 o 
  -2  -1  13      920.77     1047.92     76.28 o 
  -1  -1  13       60.00      132.59     33.51 o 
   0  -1  13      359.21      466.93     51.33 o 
  -7   0  13      145.15      177.51     37.78 o 
  -6   0  13      464.70      450.54     51.33 o 
  -5   0  13       74.77      104.79     29.23 o 
  -4   0  13      366.83      417.03     49.19 o 
  -3   0  13     1269.90     1375.36    162.18 o 
  -2   0  13       33.09       40.92     14.86 o 
  -1   0  13      691.91      828.06     47.38 o 
   0   0  13      516.63      680.31     42.59 o 
  -7   1  13      408.63      503.29     56.32 o 
  -6   1  13        2.25       40.63     20.67 o 
  -5   1  13      320.69      339.98     32.37 o 
  -4   1  13      869.94      967.12    103.72 o 
  -3   1  13       15.55       44.03     12.85 o 
  -2   1  13      507.07      577.41     39.06 o 
  -1   1  13      362.50      410.62     46.34 o 
   0   1  13        2.57       33.51     15.68 o 
  -7   2  13       82.18      132.59     32.79 o 
  -6   2  13      681.05      741.89     69.86 o 
  -5   2  13      533.84      630.16     41.30 o 
  -4   2  13       11.99       35.40     11.74 o 
  -3   2  13      421.86      510.69     61.66 o 
  -2   2  13      286.51      351.45     42.77 o 
  -1   2  13        9.28       34.22     17.11 o 
  -6   3  13      479.66      541.01     41.06 o 
  -5   3  13       77.06      135.42     21.58 o 
  -4   3  13      577.40      656.81     42.42 o 
  -3   3  13       64.62      116.91     29.94 o 
  -2   3  13      149.98      212.44     39.21 o 
  -1   3  13      473.45      573.86     54.89 o 
  -5   4  13      739.66      854.58     48.36 o 
  -4   4  13      149.54      213.86     39.92 o 
  -3   4  13      244.53      307.25     47.76 o 
                                                 
